# Supplementary material for: Endocytic protein intersectin1-S shuttles into nucleus to suppress the DNA replication in breast cancer
Source: Cell Death Dis. 2021 Oct 8;12(10):922. doi: 10.1038/s41419-021-04218-1 (PMC8501101; doi:10.1038/s41419-021-04218-1)
Supplement: Supplementary file 12 — Supplementary Table S6 [file 41419_2021_4218_MOESM12_ESM.xlsx]

## Sheet: 22（FC>1.5）
Supplementary Table S6. List of differentially expressed genes in breast cancer tissues with paired adjacent tissues from 22 patients revealed by mRNA microarray analyses.
GeneSymbol	p value	FC	Regulation	GeneName
43525	0.000671598	1.70332	up	membrane-associated ring finger (C3HC4) 1
43709	0.0014568	2.3369	up	septin 1
43718	2.48807e-05	-1.71674	down	septin 10
43712	0.000802949	-1.57891	down	septin 4
43714	0.000330887	1.54674	up	septin 6
43532	7.65285e-06	-1.88291	down	membrane-associated ring finger (C3HC4) 8
43716	7.01137e-05	-1.53555	down	septin 8
A2M	0.00221542	-1.60555	down	alpha-2-macroglobulin
A2ML1	0.0315821	1.98529	up	alpha-2-macroglobulin-like 1
AACSP1	1.43662e-05	1.50741	up	acetoacetyl-CoA synthetase pseudogene 1
AANAT	6.92915e-11	1.74962	up	aralkylamine N-acetyltransferase
AASS	6.86937e-07	-2.44854	down	aminoadipate-semialdehyde synthase
AATK	0.000594293	1.59552	up	apoptosis-associated tyrosine kinase
ABCA10	1.73285e-06	-2.45826	down	ATP-binding cassette, sub-family A (ABC1), member 10
ABCA11P	1.91005e-07	-2.54202	down	ATP-binding cassette, sub-family A (ABC1), member 11 (pseudogene)
ABCA5	1.03517e-05	-1.68713	down	ATP-binding cassette, sub-family A (ABC1), member 5
ABCA6	3.25415e-05	-2.50202	down	ATP-binding cassette, sub-family A (ABC1), member 6
ABCA8	1.74498e-05	-3.44015	down	ATP-binding cassette, sub-family A (ABC1), member 8
ABCB1	2.89232e-05	-3.11429	down	ATP-binding cassette, sub-family B (MDR/TAP), member 1
ABCB5	1.48158e-05	-3.91197	down	ATP-binding cassette, sub-family B (MDR/TAP), member 5
ABCB8	0.00021713	1.51877	up	ATP-binding cassette, sub-family B (MDR/TAP), member 8
ABCC10	7.46747e-06	1.52594	up	ATP-binding cassette, sub-family C (CFTR/MRP), member 10
ABCC9	0.0084527	-1.6955	down	ATP-binding cassette, sub-family C (CFTR/MRP), member 9
ABCD1	2.39862e-05	1.64183	up	ATP-binding cassette, sub-family D (ALD), member 1
ABCG2	2.87251e-05	-2.9138	down	ATP-binding cassette, sub-family G (WHITE), member 2
ABHD11	0.00150554	1.5881	up	abhydrolase domain containing 11
ABHD12B	0.00436063	-1.82954	down	abhydrolase domain containing 12B
ABI3BP	0.0111807	-1.5657	down	ABI family, member 3 (NESH) binding protein
ABLIM1	2.19255e-06	-1.85295	down	actin binding LIM protein 1
ABLIM2	1.1102e-05	1.68929	up	actin binding LIM protein family, member 2
ABLIM3	0.00241595	-1.82138	down	actin binding LIM protein family, member 3
ABP1	0.000275895	1.66389	up	amiloride binding protein 1 (amine oxidase (copper-containing))
ACACB	7.04363e-05	-2.69874	down	acetyl-CoA carboxylase beta
ACADL	0.000843174	-2.98304	down	acyl-CoA dehydrogenase, long chain
ACADS	0.00439964	-1.5697	down	acyl-CoA dehydrogenase, C-2 to C-3 short chain
ACADSB	0.00145508	-2.02971	down	acyl-CoA dehydrogenase, short/branched chain
ACAN	9.38914e-06	2.28888	up	aggrecan
ACAP1	0.0150709	2.08467	up	ArfGAP with coiled-coil, ankyrin repeat and PH domains 1
ACOT6	5.2868e-05	1.52577	up	acyl-CoA thioesterase 6
ACOT7	1.03572e-05	2.12588	up	acyl-CoA thioesterase 7
ACP2	0.000136632	1.53473	up	acid phosphatase 2, lysosomal
ACP5	1.46629e-05	1.62456	up	acid phosphatase 5, tartrate resistant
ACSM1	0.0350938	-1.66357	down	acyl-CoA synthetase medium-chain family member 1
ACSM3	0.00321708	-1.6362	down	acyl-CoA synthetase medium-chain family member 3
ACSS2	9.08897e-05	-1.83068	down	acyl-CoA synthetase short-chain family member 2
ACTA2	0.00428551	-1.54276	down	actin, alpha 2, smooth muscle, aorta
ACTG2	1.55424e-06	-5.21603	down	actin, gamma 2, smooth muscle, enteric
ACTL6B	0.000443654	1.53079	up	actin-like 6B
ACTR3	7.44243e-06	1.50614	up	ARP3 actin-related protein 3 homolog (yeast)
ACVR1C	0.00149178	-3.04253	down	activin A receptor, type IC
ADA	0.0136923	1.52511	up	adenosine deaminase
ADAM12	3.1831e-05	2.34908	up	ADAM metallopeptidase domain 12
ADAM19	1.6337e-05	2.49208	up	ADAM metallopeptidase domain 19
ADAM32	7.03067e-09	-3.32115	down	ADAM metallopeptidase domain 32
ADAM33	1.56575e-06	-3.15296	down	ADAM metallopeptidase domain 33
ADAM7	1.14452e-06	1.51588	up	ADAM metallopeptidase domain 7
ADAM8	2.0256e-05	2.85871	up	ADAM metallopeptidase domain 8
ADAMTS1	7.38185e-06	-3.00179	down	ADAM metallopeptidase with thrombospondin type 1 motif, 1
ADAMTS12	0.000599185	2.02945	up	ADAM metallopeptidase with thrombospondin type 1 motif, 12
ADAMTS2	0.00139826	1.86704	up	ADAM metallopeptidase with thrombospondin type 1 motif, 2
ADAMTS3	0.0006006	-2.10919	down	ADAM metallopeptidase with thrombospondin type 1 motif, 3
ADAMTS4	0.00101692	1.82039	up	ADAM metallopeptidase with thrombospondin type 1 motif, 4
ADAMTS5	1.15194e-06	-3.90705	down	ADAM metallopeptidase with thrombospondin type 1 motif, 5
ADAMTS6	3.14735e-05	2.12114	up	ADAM metallopeptidase with thrombospondin type 1 motif, 6
ADAMTS7	0.000331793	1.86141	up	ADAM metallopeptidase with thrombospondin type 1 motif, 7
ADAMTS8	0.000564654	-3.39717	down	ADAM metallopeptidase with thrombospondin type 1 motif, 8
ADAMTSL2	0.00381953	1.67154	up	ADAMTS-like 2
ADAMTSL3	0.00773322	-1.62514	down	ADAMTS-like 3
ADAMTSL4	0.0140789	-1.86366	down	ADAMTS-like 4
ADAP2	0.000773958	1.60518	up	ArfGAP with dual PH domains 2
ADCY4	0.0013941	-1.59475	down	adenylate cyclase 4
ADCYAP1R1	1.81409e-05	-3.94481	down	adenylate cyclase activating polypeptide 1 (pituitary) receptor type I
ADD3	0.000139553	-1.73671	down	adducin 3 (gamma)
ADH1A	0.000644385	-4.16804	down	alcohol dehydrogenase 1A (class I), alpha polypeptide
ADH1B	0.00303718	-3.40855	down	alcohol dehydrogenase 1B (class I), beta polypeptide
ADH1C	0.000931844	-3.9573	down	alcohol dehydrogenase 1C (class I), gamma polypeptide
ADH4	0.00136206	-2.40555	down	alcohol dehydrogenase 4 (class II), pi polypeptide
ADH5	7.33914e-05	-1.65773	down	alcohol dehydrogenase 5 (class III), chi polypeptide
ADHFE1	0.000929629	-1.76927	down	alcohol dehydrogenase, iron containing, 1
ADIPOQ	0.00842741	-3.85408	down	adiponectin, C1Q and collagen domain containing
ADM2	2.20117e-05	1.87685	up	adrenomedullin 2
ADORA2A	1.0249e-05	2.24114	up	adenosine A2a receptor
ADORA3	0.000428901	1.89739	up	adenosine A3 receptor
ADRA1A	0.000415932	-2.98545	down	adrenergic, alpha-1A-, receptor
ADRB1	0.00571541	-2.24814	down	adrenergic, beta-1-, receptor
ADRB2	0.00100059	-1.68202	down	adrenergic, beta-2-, receptor, surface
ADRBK2	0.00099269	-1.68006	down	adrenergic, beta, receptor kinase 2
ADRM1	1.70628e-05	1.57343	up	adhesion regulating molecule 1
AFAP1L2	0.000750903	-2.22428	down	actin filament associated protein 1-like 2
AFF2	0.00275754	-1.71609	down	AF4/FMR2 family, member 2
AGMAT	0.000499499	1.93151	up	agmatine ureohydrolase (agmatinase)
AGPAT4	1.06031e-05	-1.68916	down	1-acylglycerol-3-phosphate O-acyltransferase 4 (lysophosphatidic acid acyltransferase, delta)
AGT	0.00776679	2.19065	up	angiotensinogen (serpin peptidase inhibitor, clade A, member 8)
AGTR1	0.0428087	-2.06906	down	angiotensin II receptor, type 1
AHNAK	3.40233e-07	-2.24781	down	AHNAK nucleoprotein
AIF1	0.000748726	1.61801	up	allograft inflammatory factor 1
AIF1L	1.4028e-05	-2.09139	down	allograft inflammatory factor 1-like
AIFM2	0.00683625	-1.70702	down	apoptosis-inducing factor, mitochondrion-associated, 2
AIM1L	0.00160931	1.98967	up	absent in melanoma 1-like
AIM2	0.000649085	4.05898	up	absent in melanoma 2
AK4	0.00784045	-1.52243	down	adenylate kinase 4
AK5	4.041e-05	-4.65053	down	adenylate kinase 5
AK7	0.0104366	-1.66441	down	adenylate kinase 7
AKAP12	9.60846e-05	-2.59966	down	A kinase (PRKA) anchor protein 12
AKAP2	0.00313822	-1.5187	down	A kinase (PRKA) anchor protein 2
AKAP6	1.68356e-05	-2.61247	down	A kinase (PRKA) anchor protein 6
AKNA	0.00152924	1.59037	up	AT-hook transcription factor
AKR1B10	0.0397662	1.74924	up	aldo-keto reductase family 1, member B10 (aldose reductase)
AKR1B15	0.0358641	1.7485	up	aldo-keto reductase family 1, member B15
AKR1C1	0.00476189	-2.93469	down	aldo-keto reductase family 1, member C1 (dihydrodiol dehydrogenase 1; 20-alpha (3-alpha)-hydroxysteroid dehydrogenase)
AKR1C3	0.00116117	-2.24955	down	aldo-keto reductase family 1, member C3 (3-alpha hydroxysteroid dehydrogenase, type II)
AKR1E2	0.000134662	-2.12935	down	aldo-keto reductase family 1, member E2
AKT3	1.8582e-05	-1.85213	down	v-akt murine thymoma viral oncogene homolog 3 (protein kinase B, gamma)
ALB	0.0069353	-2.80305	down	albumin
ALDH1A1	8.64399e-06	-2.62474	down	aldehyde dehydrogenase 1 family, member A1
ALDH1A2	6.12384e-06	-3.83561	down	aldehyde dehydrogenase 1 family, member A2
ALDH1A3	0.00530005	-1.82244	down	aldehyde dehydrogenase 1 family, member A3
ALDH1B1	0.000494921	1.63886	up	aldehyde dehydrogenase 1 family, member B1
ALDH1L1	0.00693215	-2.14509	down	aldehyde dehydrogenase 1 family, member L1
ALDH2	0.010126	-1.62671	down	aldehyde dehydrogenase 2 family (mitochondrial)
ALDH3A1	0.000375803	-1.57141	down	aldehyde dehydrogenase 3 family, member A1
ALDH3A2	0.000786093	-1.6311	down	aldehyde dehydrogenase 3 family, member A2
ALDH3B1	1.01414e-05	1.59704	up	aldehyde dehydrogenase 3 family, member B1
ALDH6A1	0.00128438	-1.65934	down	aldehyde dehydrogenase 6 family, member A1
ALDH7A1	2.15963e-06	-2.51123	down	aldehyde dehydrogenase 7 family, member A1
ALDOA	0.000539649	1.55281	up	aldolase A, fructose-bisphosphate
ALDOC	0.00104903	-1.97207	down	aldolase C, fructose-bisphosphate
ALG3	0.00120243	1.56438	up	asparagine-linked glycosylation 3, alpha-1,3- mannosyltransferase homolog (S. cerevisiae)
ALK	0.0103717	-1.75085	down	anaplastic lymphoma receptor tyrosine kinase
ALLC	1.63402e-09	1.55967	up	allantoicase
ALOX15	0.049925	-1.6125	down	arachidonate 15-lipoxygenase
ALOX5AP	0.00455833	1.68187	up	arachidonate 5-lipoxygenase-activating protein
ALPK2	0.00535431	2.38455	up	alpha-kinase 2
ALS2CL	8.41504e-06	-1.68636	down	ALS2 C-terminal like
ALS2CR4	2.13408e-05	-2.31137	down	amyotrophic lateral sclerosis 2 (juvenile) chromosome region, candidate 4
ALX1	3.0201e-05	1.85103	up	ALX homeobox 1
ALX3	0.00227356	-1.56981	down	ALX homeobox 3
ALX4	2.19079e-07	-5.14692	down	ALX homeobox 4
AMICA1	0.00325981	1.77098	up	adhesion molecule, interacts with CXADR antigen 1
AMIGO1	0.000229138	-1.87545	down	adhesion molecule with Ig-like domain 1
AMIGO2	3.80594e-07	-2.65946	down	adhesion molecule with Ig-like domain 2
AMMECR1	0.00751017	1.53281	up	Alport syndrome, mental retardation, midface hypoplasia and elliptocytosis chromosomal region gene 1
AMOT	0.00642118	-1.70542	down	angiomotin
AMOTL1	1.38457e-07	-1.90954	down	angiomotin like 1
AMOTL2	6.28505e-07	-2.40682	down	angiomotin like 2
AMPD1	0.00123345	-3.16762	down	adenosine monophosphate deaminase 1
AMPD3	0.0111201	1.65922	up	adenosine monophosphate deaminase 3
AMY1C	4.18416e-08	-2.79705	down	amylase, alpha 1C (salivary)
ANG	0.00143145	-1.75222	down	angiogenin, ribonuclease, RNase A family, 5
ANGPT1	0.000928325	-2.1166	down	angiopoietin 1
ANGPTL1	1.99672e-06	-3.12089	down	angiopoietin-like 1
ANGPTL3	0.000207873	-1.69674	down	angiopoietin-like 3
ANGPTL5	0.00400306	-1.70993	down	angiopoietin-like 5
ANK1	0.00291577	1.78235	up	ankyrin 1, erythrocytic
ANK2	0.000483122	-2.23464	down	ankyrin 2, neuronal
ANKDD1A	0.00011788	-1.62641	down	ankyrin repeat and death domain containing 1A
ANKFN1	0.000612962	-2.80385	down	ankyrin-repeat and fibronectin type III domain containing 1
ANKMY2	0.000429826	-1.56163	down	ankyrin repeat and MYND domain containing 2
ANKRA2	3.78318e-05	-1.66418	down	ankyrin repeat, family A (RFXANK-like), 2
ANKRD12	0.00021796	-1.52173	down	ankyrin repeat domain 12
ANKRD18A	0.0169821	-1.8441	down	ankyrin repeat domain 18A
ANKRD20A2	0.000625504	-1.88388	down	ankyrin repeat domain 20 family, member A2
ANKRD22	0.000472454	1.84684	up	ankyrin repeat domain 22
ANKRD29	1.0249e-05	-2.89998	down	ankyrin repeat domain 29
ANKRD30BP2	0.00310728	2.43137	up	ankyrin repeat domain 30B pseudogene 2
ANKRD31	0.0063901	-1.71956	down	ankyrin repeat domain 31
ANKRD35	3.42867e-05	-2.54122	down	ankyrin repeat domain 35
ANKRD40	0.00062299	-1.52164	down	ankyrin repeat domain 40
ANKRD58	3.47876e-06	1.62914	up	ankyrin repeat domain 58
ANKRD6	9.48307e-05	-1.51608	down	ankyrin repeat domain 6
ANKRD62	2.69401e-06	-2.46783	down	ankyrin repeat domain 62
ANLN	0.00394681	2.09234	up	anillin, actin binding protein
ANO1	0.000166553	-2.31225	down	anoctamin 1, calcium activated chloride channel
ANO2	0.00667865	-1.60528	down	anoctamin 2
ANO3	5.17329e-05	-2.11774	down	anoctamin 3
ANO5	0.00557953	-1.73337	down	anoctamin 5
ANO7	3.28946e-07	1.56307	up	anoctamin 7
ANO9	0.000484563	1.84978	up	anoctamin 9
ANTXR2	6.01023e-06	-1.96964	down	anthrax toxin receptor 2
ANXA1	4.55411e-05	-1.90811	down	annexin A1
ANXA11	3.25051e-05	-1.81008	down	annexin A11
ANXA3	0.00361736	-1.75878	down	annexin A3
AOAH	0.00250996	1.98635	up	acyloxyacyl hydrolase (neutrophil)
AOC3	0.00302623	-2.44381	down	amine oxidase, copper containing 3 (vascular adhesion protein 1)
AOX1	0.00891301	-1.96023	down	aldehyde oxidase 1
AP1S1	0.000141646	1.61828	up	adaptor-related protein complex 1, sigma 1 subunit
AP1S3	0.000307227	1.58536	up	adaptor-related protein complex 1, sigma 3 subunit
AP4S1	0.000289204	-1.58688	down	adaptor-related protein complex 4, sigma 1 subunit
APBA1	2.83624e-06	-2.70198	down	amyloid beta (A4) precursor protein-binding, family A, member 1
APBA2	0.00933902	1.55637	up	amyloid beta (A4) precursor protein-binding, family A, member 2
APBB1	0.000129608	-1.59946	down	amyloid beta (A4) precursor protein-binding, family B, member 1 (Fe65)
APBB2	0.00538587	-1.76586	down	amyloid beta (A4) precursor protein-binding, family B, member 2
APCDD1	4.35653e-08	-2.39846	down	adenomatosis polyposis coli down-regulated 1
APCDD1L	0.0255075	-1.91091	down	adenomatosis polyposis coli down-regulated 1-like
APLN	0.00737435	1.68291	up	apelin
APOA1BP	0.000464859	1.55279	up	apolipoprotein A-I binding protein
APOB48R	0.000126945	2.07832	up	apolipoprotein B48 receptor
APOBEC3B	0.000124376	2.50049	up	apolipoprotein B mRNA editing enzyme, catalytic polypeptide-like 3B
APOBEC3H	0.00148172	2.02796	up	apolipoprotein B mRNA editing enzyme, catalytic polypeptide-like 3H
APOC1	4.03353e-06	3.79068	up	apolipoprotein C-I
APOD	0.000961876	-4.33858	down	apolipoprotein D
APOE	0.000137136	1.92184	up	apolipoprotein E
APOLD1	0.00019517	-2.45137	down	apolipoprotein L domain containing 1
APOO	3.30724e-05	1.52534	up	apolipoprotein O
APP	9.72981e-05	-1.82264	down	amyloid beta (A4) precursor protein
AQP1	1.03559e-05	-3.08771	down	aquaporin 1 (Colton blood group)
AQP7	0.00299778	-2.77212	down	aquaporin 7
AQP7P1	0.00203445	-2.77775	down	aquaporin 7 pseudogene 1
AQP7P3	0.0463632	-1.82137	down	aquaporin 7 pseudogene 3
AQPEP	0.00843602	-2.28758	down	laeverin
ARC	6.45031e-06	-3.72081	down	activity-regulated cytoskeleton-associated protein
AREG	0.0342478	-2.36334	down	amphiregulin
ARFGAP1	0.000341348	1.50141	up	ADP-ribosylation factor GTPase activating protein 1
ARHGAP10	2.1175e-05	-1.6596	down	Rho GTPase activating protein 10
ARHGAP11A	7.63856e-05	2.41721	up	Rho GTPase activating protein 11A
ARHGAP11B	2.75971e-05	2.05706	up	Rho GTPase activating protein 11B
ARHGAP12	4.52362e-05	-1.61454	down	Rho GTPase activating protein 12
ARHGAP15	0.0086797	1.56795	up	Rho GTPase activating protein 15
ARHGAP19	2.07667e-06	-1.8919	down	Rho GTPase activating protein 19
ARHGAP20	7.32023e-06	-3.71088	down	Rho GTPase activating protein 20
ARHGAP24	0.00311607	-1.58655	down	Rho GTPase activating protein 24
ARHGAP25	0.00140781	1.64233	up	Rho GTPase activating protein 25
ARHGAP26	0.00118239	-1.53308	down	Rho GTPase activating protein 26
ARHGAP29	0.0001749	-2.08543	down	Rho GTPase activating protein 29
ARHGAP30	0.000347122	1.57507	up	Rho GTPase activating protein 30
ARHGAP39	0.000319342	1.52165	up	Rho GTPase activating protein 39
ARHGAP40	0.000275277	-4.8246	down	Rho GTPase activating protein 40
ARHGAP42	7.98545e-05	-1.56107	down	Rho GTPase activating protein 42
ARHGAP5	4.68071e-07	-2.24343	down	Rho GTPase activating protein 5
ARHGAP6	1.11557e-05	-2.72095	down	Rho GTPase activating protein 6
ARHGAP9	0.000484127	2.08047	up	Rho GTPase activating protein 9
ARHGEF10	1.24613e-06	-1.71678	down	Rho guanine nucleotide exchange factor (GEF) 10
ARHGEF25	6.45688e-06	-1.82503	down	Rho guanine nucleotide exchange factor (GEF) 25
ARHGEF35	0.000644796	-1.59282	down	Rho guanine nucleotide exchange factor (GEF) 35
ARHGEF37	0.00298664	-1.81374	down	Rho guanine nucleotide exchange factor (GEF) 37
ARHGEF4	0.00302182	-1.51491	down	Rho guanine nucleotide exchange factor (GEF) 4
ARHGEF40	7.47331e-05	-1.65459	down	Rho guanine nucleotide exchange factor (GEF) 40
ARHGEF5	0.00023073	-1.84924	down	Rho guanine nucleotide exchange factor (GEF) 5
ARHGEF9	4.5328e-05	-1.50214	down	Cdc42 guanine nucleotide exchange factor (GEF) 9
ARID1B	1.23736e-05	-1.51983	down	AT rich interactive domain 1B (SWI1-like)
ARID5A	3.54136e-05	-1.97647	down	AT rich interactive domain 5A (MRF1-like)
ARID5B	1.44527e-05	-2.13619	down	AT rich interactive domain 5B (MRF1-like)
ARIH1	2.88486e-06	-1.52657	down	ariadne homolog, ubiquitin-conjugating enzyme E2 binding protein, 1 (Drosophila)
ARL10	0.00018575	-1.6261	down	ADP-ribosylation factor-like 10
ARL11	0.00106734	1.66058	up	ADP-ribosylation factor-like 11
ARL15	0.000102557	-1.54681	down	ADP-ribosylation factor-like 15
ARL4A	1.55914e-05	-2.26325	down	ADP-ribosylation factor-like 4A
ARMCX1	6.62825e-05	-1.83926	down	armadillo repeat containing, X-linked 1
ARNT2	0.0070066	1.81504	up	aryl-hydrocarbon receptor nuclear translocator 2
ARPC1A	0.000315221	1.57085	up	actin related protein 2/3 complex, subunit 1A, 41kDa
ARPC1B	2.15888e-05	1.82868	up	actin related protein 2/3 complex, subunit 1B, 41kDa
ARPC2	6.85574e-06	1.52273	up	actin related protein 2/3 complex, subunit 2, 34kDa
ARRB2	0.000110591	1.57636	up	arrestin, beta 2
ARRDC3	1.02946e-05	-1.97984	down	arrestin domain containing 3
ARRDC5	0.000935745	2.44815	up	arrestin domain containing 5
ARSB	0.00027821	1.7052	up	arylsulfatase B
ARSI	7.99202e-05	2.03583	up	arylsulfatase family, member I
ART4	0.000653038	-2.05288	down	ADP-ribosyltransferase 4 (Dombrock blood group)
ASAM	0.000150509	-1.91563	down	adipocyte-specific adhesion molecule
ASCL2	0.000283991	1.88816	up	achaete-scute complex homolog 2 (Drosophila)
ASF1B	0.000198905	2.15235	up	ASF1 anti-silencing function 1 homolog B (S. cerevisiae)
ASGR2	0.0026224	1.57082	up	asialoglycoprotein receptor 2
ASPA	1.564e-05	-3.37534	down	aspartoacylase
ASPHD2	7.89536e-06	1.54715	up	aspartate beta-hydroxylase domain containing 2
ASPM	0.000199104	3.44854	up	asp (abnormal spindle) homolog, microcephaly associated (Drosophila)
ASPN	0.000452348	2.39073	up	asporin
ASPRV1	1.25296e-06	-2.03151	down	aspartic peptidase, retroviral-like 1
ASPSCR1	1.92214e-06	1.55623	up	alveolar soft part sarcoma chromosome region, candidate 1
ASTN1	1.92214e-06	-4.49779	down	astrotactin 1
ASXL1	3.66726e-07	-1.66265	down	additional sex combs like 1 (Drosophila)
ATAD2	0.00121118	1.83547	up	ATPase family, AAA domain containing 2
ATF1	1.32503e-06	-1.54672	down	activating transcription factor 1
ATF3	0.000116323	-3.33008	down	activating transcription factor 3
ATG9B	0.000206274	2.27181	up	ATG9 autophagy related 9 homolog B (S. cerevisiae)
ATL1	0.000540797	-1.8592	down	atlastin GTPase 1
ATOH8	6.14305e-06	-4.29385	down	atonal homolog 8 (Drosophila)
ATP13A1	4.88796e-07	1.56493	up	ATPase type 13A1
ATP13A2	5.9355e-05	1.62469	up	ATPase type 13A2
ATP13A4	0.0322025	-1.94549	down	ATPase type 13A4
ATP1A2	3.17898e-05	-4.43496	down	ATPase, Na+/K+ transporting, alpha 2 polypeptide
ATP1B2	7.08534e-06	-3.30421	down	ATPase, Na+/K+ transporting, beta 2 polypeptide
ATP2A3	0.000133992	1.99747	up	ATPase, Ca++ transporting, ubiquitous
ATP2C1	6.06504e-05	1.65279	up	ATPase, Ca++ transporting, type 2C, member 1
ATP5G1	6.21917e-05	1.58292	up	ATP synthase, H+ transporting, mitochondrial Fo complex, subunit C1 (subunit 9)
ATP5L2	2.44776e-05	1.52901	up	ATP synthase, H+ transporting, mitochondrial Fo complex, subunit G2
ATP6V0B	0.000128952	1.82088	up	ATPase, H+ transporting, lysosomal 21kDa, V0 subunit b
ATP6V0D2	8.79584e-06	4.56979	up	ATPase, H+ transporting, lysosomal 38kDa, V0 subunit d2
ATXN1L	2.97687e-05	-1.53243	down	ataxin 1-like
ATXN3	4.72853e-06	-1.55576	down	ataxin 3
AURKA	5.0676e-06	2.87998	up	aurora kinase A
AURKB	6.7587e-05	2.69604	up	aurora kinase B
AUTS2	1.93474e-06	-1.77431	down	autism susceptibility candidate 2
AVPI1	0.000362902	-1.52806	down	arginine vasopressin-induced 1
AVPR1A	0.00669137	-1.51204	down	arginine vasopressin receptor 1A
AXIN2	0.00129415	-1.80749	down	axin 2
B3GALT1	7.57417e-07	-2.81385	down	UDP-Gal:betaGlcNAc beta 1,3-galactosyltransferase, polypeptide 1
B3GNT1	4.57395e-05	-1.76562	down	UDP-GlcNAc:betaGal beta-1,3-N-acetylglucosaminyltransferase 1
B3GNT7	0.0140004	1.52871	up	UDP-GlcNAc:betaGal beta-1,3-N-acetylglucosaminyltransferase 7
B3GNT8	2.49835e-08	1.55544	up	UDP-GlcNAc:betaGal beta-1,3-N-acetylglucosaminyltransferase 8
B4GALT3	5.44678e-06	1.6419	up	UDP-Gal:betaGlcNAc beta 1,4- galactosyltransferase, polypeptide 3
BACH2	0.000441899	-1.83275	down	BTB and CNC homology 1, basic leucine zipper transcription factor 2
BAGE	0.0366267	1.55125	up	B melanoma antigen
BAI1	0.000274314	-1.94109	down	brain-specific angiogenesis inhibitor 1
BAIAP3	0.00346633	-1.6643	down	BAI1-associated protein 3
BANK1	0.0175125	2.01998	up	B-cell scaffold protein with ankyrin repeats 1
BARHL2	5.98677e-08	1.53339	up	BarH-like homeobox 2
BARX2	0.0169046	-2.28108	down	BARX homeobox 2
BASP1	1.53722e-05	1.95959	up	brain abundant, membrane attached signal protein 1
BASP1P1	0.00166445	1.60334	up	brain abundant, membrane attached signal protein 1 pseudogene 1
BATF2	0.0112656	1.58818	up	basic leucine zipper transcription factor, ATF-like 2
BAX	9.19832e-07	1.89182	up	BCL2-associated X protein
BAZ2B	1.52498e-06	-1.51794	down	bromodomain adjacent to zinc finger domain, 2B
BBOX1	0.000594293	-2.17119	down	butyrobetaine (gamma), 2-oxoglutarate dioxygenase (gamma-butyrobetaine hydroxylase) 1
BBS9	9.21376e-06	-1.6186	down	Bardet-Biedl syndrome 9
BCAT1	0.00807963	1.67192	up	branched chain amino-acid transaminase 1, cytosolic
BCHE	0.000910616	-2.24713	down	butyrylcholinesterase
BCL11A	0.0171347	-2.04245	down	B-cell CLL/lymphoma 11A (zinc finger protein)
BCL2	0.0018242	-1.9283	down	B-cell CLL/lymphoma 2
BCL2A1	7.87309e-08	2.08897	up	BCL2-related protein A1
BDH2	5.60728e-05	-1.77006	down	3-hydroxybutyrate dehydrogenase, type 2
BDKRB2	0.00616215	-1.57759	down	bradykinin receptor B2
BDNF	0.000280303	-1.86348	down	brain-derived neurotrophic factor
BEGAIN	0.000228383	-2.2171	down	brain-enriched guanylate kinase-associated homolog (rat)
BEND4	0.0022718	2.36587	up	BEN domain containing 4
BEND5	0.00031879	-1.94009	down	BEN domain containing 5
BEND6	0.000248057	1.69514	up	BEN domain containing 6
BEND7	2.53485e-05	-2.31503	down	BEN domain containing 7
BEX2	0.00180561	-1.99807	down	brain expressed X-linked 2
BEX4	0.000446041	-1.65059	down	brain expressed, X-linked 4
BEX5	0.00138041	-1.69344	down	brain expressed, X-linked 5
BGN	3.31208e-05	2.67935	up	biglycan
BHLHA15	0.000326054	2.07776	up	basic helix-loop-helix family, member a15
BHLHE22	0.00554772	-1.81213	down	basic helix-loop-helix family, member e22
BHLHE41	0.000319518	-1.8118	down	basic helix-loop-helix family, member e41
BHMT2	0.000480845	-2.18949	down	betaine--homocysteine S-methyltransferase 2
BICC1	0.00141856	-1.61055	down	bicaudal C homolog 1 (Drosophila)
BIN2	0.000209705	2.33815	up	bridging integrator 2
BIRC5	0.000360264	2.72738	up	baculoviral IAP repeat-containing 5
BLID	0.000346139	-1.95339	down	BH3-like motif containing, cell death inducer
BLM	0.000463222	2.42237	up	Bloom syndrome, RecQ helicase-like
BLNK	6.15323e-06	1.98024	up	B-cell linker
BMF	0.00021299	1.51271	up	Bcl2 modifying factor
BMP1	0.00115171	1.72307	up	bone morphogenetic protein 1
BMP2	2.94837e-05	-2.48637	down	bone morphogenetic protein 2
BMP3	0.0011501	-2.81713	down	bone morphogenetic protein 3
BMP4	0.0019352	-2.24248	down	bone morphogenetic protein 4
BMP5	0.000273442	-3.32087	down	bone morphogenetic protein 5
BMP7	0.0284077	-1.60076	down	bone morphogenetic protein 7
BMP8A	3.78791e-05	2.68818	up	bone morphogenetic protein 8a
BMP8B	0.000180836	3.2559	up	bone morphogenetic protein 8b
BMPER	0.0241759	-1.96066	down	BMP binding endothelial regulator
BMPR1A	2.68811e-08	-1.81906	down	bone morphogenetic protein receptor, type IA
BMX	7.38445e-05	-2.6413	down	BMX non-receptor tyrosine kinase
BNC2	0.000401868	-2.04824	down	basonuclin 2
BNIP2	1.40338e-05	-1.62713	down	BCL2/adenovirus E1B 19kDa interacting protein 2
BOC	2.07815e-05	-3.39379	down	Boc homolog (mouse)
BOLA2B	1.06018e-07	1.92862	up	bolA homolog 2B (E. coli)
BOLA3	0.000116921	1.55577	up	bolA homolog 3 (E. coli)
BOP1	0.000169182	1.89799	up	block of proliferation 1
BPTF	0.000217623	-1.5942	down	bromodomain PHD finger transcription factor
BRCA2	0.00721519	1.58185	up	breast cancer 2, early onset
BRIP1	0.000203185	2.20564	up	BRCA1 interacting protein C-terminal helicase 1
BST2	0.00104439	1.54472	up	bone marrow stromal cell antigen 2
BSX	1.35943e-07	1.54024	up	brain-specific homeobox
BTBD11	0.00114942	-1.6817	down	BTB (POZ) domain containing 11
BTBD19	0.000524534	1.52399	up	BTB (POZ) domain containing 19
BTBD8	0.00114898	-1.8027	down	BTB (POZ) domain containing 8
BTG2	0.00170647	-1.98448	down	BTG family, member 2
BTK	1.64772e-05	2.29291	up	Bruton agammaglobulinemia tyrosine kinase
BTNL3	0.00018525	1.73656	up	butyrophilin-like 3
BTNL9	9.12807e-05	-3.27946	down	butyrophilin-like 9
BUB1	5.15928e-06	3.52714	up	budding uninhibited by benzimidazoles 1 homolog (yeast)
BUB1B	6.0425e-05	2.58524	up	budding uninhibited by benzimidazoles 1 homolog beta (yeast)
BVES	0.000533775	-1.77416	down	blood vessel epicardial substance
C10orf10	0.0101938	-1.56408	down	chromosome 10 open reading frame 10
C10orf108	0.00534915	-1.75707	down	chromosome 10 open reading frame 108
C10orf116	0.00519009	-2.29873	down	chromosome 10 open reading frame 116
C10orf25	0.000271718	-1.525	down	chromosome 10 open reading frame 25
C10orf35	7.35428e-06	1.51887	up	chromosome 10 open reading frame 35
C10orf53	4.05405e-05	1.97589	up	chromosome 10 open reading frame 53
C10orf72	0.00223461	-1.72254	down	chromosome 10 open reading frame 72
C10orf81	0.00106509	-3.23956	down	chromosome 10 open reading frame 81
C10orf90	1.96868e-06	-6.19062	down	chromosome 10 open reading frame 90
C11orf41	0.00185306	1.66994	up	chromosome 11 open reading frame 41
C11orf48	7.58316e-06	1.65338	up	chromosome 11 open reading frame 48
C11orf53	0.000839723	-2.14824	down	chromosome 11 open reading frame 53
C11orf63	0.000594293	-1.7711	down	chromosome 11 open reading frame 63
C11orf70	6.25155e-05	-2.95097	down	chromosome 11 open reading frame 70
C11orf82	0.0412871	1.50998	up	chromosome 11 open reading frame 82
C11orf86	2.60882e-05	1.84125	up	chromosome 11 open reading frame 86
C11orf88	0.000685524	1.88851	up	chromosome 11 open reading frame 88
C11orf9	0.00130702	-1.9412	down	chromosome 11 open reading frame 9
C11orf92	2.18981e-06	-4.18848	down	chromosome 11 open reading frame 92
C11orf93	2.34534e-05	-3.30133	down	chromosome 11 open reading frame 93
C11orf95	2.38554e-06	-1.53929	down	chromosome 11 open reading frame 95
C11orf96	0.0487327	-1.5099	down	chromosome 11 open reading frame 96
C12orf34	0.019196	1.50574	up	chromosome 12 open reading frame 34
C12orf39	0.0303684	-2.66272	down	chromosome 12 open reading frame 39
C12orf48	0.000946238	1.65679	up	chromosome 12 open reading frame 48
C12orf59	0.00132902	2.43206	up	chromosome 12 open reading frame 59
C12orf61	0.00054241	-1.56378	down	chromosome 12 open reading frame 61
C12orf70	0.0105215	1.68249	up	chromosome 12 open reading frame 70
C13orf16	1.46629e-05	1.85763	up	chromosome 13 open reading frame 16
C13orf18	0.0279362	1.50059	up	chromosome 13 open reading frame 18
C13orf31	0.000908944	1.57115	up	chromosome 13 open reading frame 31
C14orf128	2.90747e-07	-1.84694	down	chromosome 14 open reading frame 128
C14orf132	0.0105687	-1.86711	down	chromosome 14 open reading frame 132
C14orf139	9.85741e-05	-2.45062	down	chromosome 14 open reading frame 139
C14orf143	0.021771	-1.54832	down	chromosome 14 open reading frame 143
C14orf182	5.09123e-06	1.79371	up	chromosome 14 open reading frame 182
C14orf37	0.000524786	-1.63958	down	chromosome 14 open reading frame 37
C14orf49	0.000234747	-2.40137	down	chromosome 14 open reading frame 49
C14orf91	0.0132377	-1.6551	down	chromosome 14 open reading frame 91
C15orf23	0.00111579	1.66296	up	chromosome 15 open reading frame 23
C15orf33	2.71949e-07	-1.81162	down	chromosome 15 open reading frame 33
C15orf42	0.00187124	1.69391	up	chromosome 15 open reading frame 42
C15orf51	5.21963e-06	-1.91329	down	dynamin 1 pseudogene
C15orf55	2.41852e-08	1.60753	up	chromosome 15 open reading frame 55
C16orf5	3.44012e-06	-1.56181	down	chromosome 16 open reading frame 5
C16orf59	0.00119856	1.52945	up	chromosome 16 open reading frame 59
C16orf73	3.23531e-06	1.5178	up	chromosome 16 open reading frame 73
C16orf75	0.00109677	1.5735	up	chromosome 16 open reading frame 75
C16orf89	2.77767e-05	-2.03886	down	chromosome 16 open reading frame 89
C17orf107	4.18847e-05	-2.22574	down	chromosome 17 open reading frame 107
C17orf108	1.38755e-05	-1.80567	down	chromosome 17 open reading frame 108
C17orf37	0.00661244	1.84896	up	chromosome 17 open reading frame 37
C17orf51	0.000441622	-1.5528	down	chromosome 17 open reading frame 51
C17orf57	0.000195017	-1.65232	down	chromosome 17 open reading frame 57
C17orf60	0.000997402	1.67112	up	chromosome 17 open reading frame 60
C17orf62	2.9834e-08	1.65306	up	chromosome 17 open reading frame 62
C17orf68	0.000230668	-1.54245	down	chromosome 17 open reading frame 68
C17orf69	0.000955862	-1.67079	down	chromosome 17 open reading frame 69
C17orf87	0.000126195	2.37458	up	chromosome 17 open reading frame 87
C18orf18	0.00160376	-1.63154	down	chromosome 18 open reading frame 18
C18orf34	8.33492e-06	-3.28034	down	chromosome 18 open reading frame 34
C19orf28	7.57417e-07	1.96682	up	chromosome 19 open reading frame 28
C1orf106	0.0252868	1.69227	up	chromosome 1 open reading frame 106
C1orf113	0.0170774	1.6513	up	chromosome 1 open reading frame 113
C1orf115	0.000392909	-2.11721	down	chromosome 1 open reading frame 115
C1orf116	0.00154581	-2.17759	down	chromosome 1 open reading frame 116
C1orf126	0.000287127	-1.6578	down	chromosome 1 open reading frame 126
C1orf130	3.43501e-05	-3.08397	down	chromosome 1 open reading frame 130
C1orf133	9.93676e-05	-1.95593	down	chromosome 1 open reading frame 133
C1orf135	0.00833957	1.5262	up	chromosome 1 open reading frame 135
C1orf152	1.14321e-06	1.7338	up	profilin 1 pseudogene
C1orf162	0.000507575	2.20104	up	chromosome 1 open reading frame 162
C1orf187	0.00106444	1.66734	up	chromosome 1 open reading frame 187
C1orf190	6.04728e-08	-3.12267	down	chromosome 1 open reading frame 190
C1orf21	2.12211e-05	-2.64703	down	chromosome 1 open reading frame 21
C1orf213	0.00154769	-1.51777	down	chromosome 1 open reading frame 213
C1orf226	0.0224369	-1.78499	down	chromosome 1 open reading frame 226
C1orf228	0.000901635	1.51983	up	chromosome 1 open reading frame 228
C1orf31	0.000459448	1.51635	up	chromosome 1 open reading frame 31
C1orf38	7.85672e-05	2.00983	up	chromosome 1 open reading frame 38
C1orf43	0.000437879	1.57945	up	chromosome 1 open reading frame 43
C1orf95	0.00842227	-1.68189	down	chromosome 1 open reading frame 95
C1QA	0.00472171	1.6564	up	complement component 1, q subcomponent, A chain
C1QB	0.00248835	1.85822	up	complement component 1, q subcomponent, B chain
C1QC	0.000875766	1.95065	up	complement component 1, q subcomponent, C chain
C1QTNF2	0.00287791	-1.71592	down	C1q and tumor necrosis factor related protein 2
C1QTNF3	0.000803852	2.03516	up	C1q and tumor necrosis factor related protein 3
C1QTNF4	0.000164214	-1.80203	down	C1q and tumor necrosis factor related protein 4
C1QTNF6	1.61516e-06	3.59895	up	C1q and tumor necrosis factor related protein 6
C1QTNF7	9.03566e-06	-2.56053	down	C1q and tumor necrosis factor related protein 7
C1QTNF9	3.33358e-05	-3.33101	down	C1q and tumor necrosis factor related protein 9
C1QTNF9B	0.0157119	-1.5585	down	C1q and tumor necrosis factor related protein 9B
C2	0.000383619	2.13548	up	complement component 2
C20orf103	0.00418283	3.85585	up	chromosome 20 open reading frame 103
C20orf106	4.19623e-06	1.57035	up	chromosome 20 open reading frame 106
C20orf114	0.0439926	3.30714	up	chromosome 20 open reading frame 114
C20orf151	0.00090772	1.53802	up	chromosome 20 open reading frame 151
C20orf160	5.14945e-05	-2.30785	down	chromosome 20 open reading frame 160
C20orf194	5.31842e-06	-1.73181	down	chromosome 20 open reading frame 194
C20orf24	0.000587447	1.55559	up	chromosome 20 open reading frame 24
C20orf26	0.0141175	1.91766	up	chromosome 20 open reading frame 26
C20orf85	0.00491697	1.72963	up	chromosome 20 open reading frame 85
C21orf122	2.117e-06	-1.93983	down	chromosome 21 open reading frame 122
C21orf34	2.40008e-06	-2.97462	down	chromosome 21 open reading frame 34
C21orf58	5.23806e-05	1.80346	up	chromosome 21 open reading frame 58
C21orf62	0.0012457	-1.67108	down	chromosome 21 open reading frame 62
C21orf63	1.92143e-05	-1.67757	down	chromosome 21 open reading frame 63
C22orf15	0.000793228	1.50055	up	chromosome 22 open reading frame 15
C22orf32	0.000189975	-1.54495	down	chromosome 22 open reading frame 32
C2orf40	2.76452e-06	-8.31748	down	chromosome 2 open reading frame 40
C2orf49	3.81928e-05	-1.66712	down	chromosome 2 open reading frame 49
C2orf58	0.000110345	-1.70662	down	chromosome 2 open reading frame 58
C2orf62	2.03451e-05	1.56216	up	chromosome 2 open reading frame 62
C2orf71	4.90184e-11	1.73824	up	chromosome 2 open reading frame 71
C2orf82	0.000261958	-2.54419	down	chromosome 2 open reading frame 82
C2orf88	1.50983e-06	-2.65816	down	chromosome 2 open reading frame 88
C3AR1	0.000635295	1.57567	up	complement component 3a receptor 1
C3orf15	0.00262679	-2.78971	down	chromosome 3 open reading frame 15
C3orf18	0.000257484	-1.66091	down	chromosome 3 open reading frame 18
C3orf36	0.000509723	1.57761	up	chromosome 3 open reading frame 36
C3orf55	0.000958198	-2.35805	down	chromosome 3 open reading frame 55
C3orf58	0.00368083	-1.53638	down	chromosome 3 open reading frame 58
C3orf59	2.22679e-05	-1.64549	down	chromosome 3 open reading frame 59
C4orf17	2.08012e-05	1.51094	up	chromosome 4 open reading frame 17
C4orf19	0.0067229	-2.00267	down	chromosome 4 open reading frame 19
C4orf31	0.000288221	-2.42049	down	chromosome 4 open reading frame 31
C4orf32	0.00342297	-1.89363	down	chromosome 4 open reading frame 32
C4orf48	2.01249e-05	1.8389	up	chromosome 4 open reading frame 48
C5AR1	0.0100741	1.63663	up	complement component 5a receptor 1
C5orf13	0.000154311	1.77471	up	chromosome 5 open reading frame 13
C5orf20	0.00070922	1.70247	up	chromosome 5 open reading frame 20
C5orf4	3.77714e-05	-2.83013	down	chromosome 5 open reading frame 4
C5orf49	0.000113781	1.5058	up	chromosome 5 open reading frame 49
C5orf53	4.62633e-06	-1.77552	down	chromosome 5 open reading frame 53
C6orf115	0.000343856	1.73303	up	chromosome 6 open reading frame 115
C6orf123	6.70367e-05	-2.31712	down	chromosome 6 open reading frame 123
C6orf125	9.00142e-07	1.69015	up	chromosome 6 open reading frame 125
C6orf126	0.0115814	1.62397	up	chromosome 6 open reading frame 126
C6orf127	0.00109549	2.58584	up	chromosome 6 open reading frame 127
C6orf129	1.0874e-07	2.46999	up	chromosome 6 open reading frame 129
C6orf138	0.00118112	-1.80781	down	chromosome 6 open reading frame 138
C6orf155	0.00248587	-1.85422	down	chromosome 6 open reading frame 155
C6orf162	0.000548474	-1.53254	down	chromosome 6 open reading frame 162
C6orf174	1.40727e-05	-2.74724	down	chromosome 6 open reading frame 174
C6orf186	7.51353e-05	-2.42726	down	chromosome 6 open reading frame 186
C6orf191	2.25923e-05	2.03899	up	chromosome 6 open reading frame 191
C6orf204	0.00011156	-1.50154	down	chromosome 6 open reading frame 204
C6orf208	0.000486286	-1.96396	down	chromosome 6 open reading frame 208
C6orf225	2.74437e-05	-1.87246	down	chromosome 6 open reading frame 225
C6orf35	7.76838e-05	-1.53217	down	chromosome 6 open reading frame 35
C6orf94	0.00423441	-1.72837	down	chromosome 6 open reading frame 94
C6orf97	0.0211779	-1.84137	down	chromosome 6 open reading frame 97
C7orf34	0.00566969	-1.53239	down	chromosome 7 open reading frame 34
C7orf41	0.000616952	-2.60879	down	chromosome 7 open reading frame 41
C7orf58	0.000612709	-2.06985	down	chromosome 7 open reading frame 58
C7orf60	2.76365e-05	-1.60789	down	chromosome 7 open reading frame 60
C7orf63	0.00283357	-1.60317	down	chromosome 7 open reading frame 63
C8orf30A	7.29441e-06	1.99136	up	chromosome 8 open reading frame 30A
C8orf38	0.00107441	1.8508	up	chromosome 8 open reading frame 38
C8orf42	0.0117687	-1.646	down	chromosome 8 open reading frame 42
C8orf51	0.00155013	1.73383	up	chromosome 8 open reading frame 51
C8orf75	0.000304975	1.95619	up	chromosome 8 open reading frame 75
C8orf76	8.98598e-05	1.52418	up	chromosome 8 open reading frame 76
C8orf79	9.23059e-05	-3.79019	down	chromosome 8 open reading frame 79
C8orf80	0.00263884	1.79761	up	chromosome 8 open reading frame 80
C8orf84	0.00671548	-2.58104	down	chromosome 8 open reading frame 84
C8ORFK29	0.0176057	1.6733	up	hypothetical LOC340393
C9orf100	0.00117805	1.75586	up	chromosome 9 open reading frame 100
C9orf11	4.20775e-05	-2.43784	down	chromosome 9 open reading frame 11
C9orf125	3.83335e-05	-1.86087	down	chromosome 9 open reading frame 125
C9orf130	2.03366e-07	-1.7821	down	chromosome 9 open reading frame 130
C9orf139	4.44342e-06	1.58324	up	chromosome 9 open reading frame 139
C9orf140	0.00957539	1.8568	up	chromosome 9 open reading frame 140
C9orf142	1.84113e-06	1.58632	up	chromosome 9 open reading frame 142
C9orf4	5.42337e-06	-3.7785	down	chromosome 9 open reading frame 4
C9orf40	0.000229076	-1.55518	down	chromosome 9 open reading frame 40
C9orf5	1.27017e-06	-1.85935	down	chromosome 9 open reading frame 5
C9orf66	0.00495219	-1.63039	down	chromosome 9 open reading frame 66
C9orf68	0.00553889	-1.89023	down	chromosome 9 open reading frame 68
C9orf71	3.35521e-08	-2.836	down	chromosome 9 open reading frame 71
C9orf93	0.000246146	-1.75817	down	chromosome 9 open reading frame 93
CA3	3.15392e-06	-3.8209	down	carbonic anhydrase III, muscle specific
CA4	0.000622965	-2.673	down	carbonic anhydrase IV
CA8	0.000374665	-2.29725	down	carbonic anhydrase VIII
CAB39L	4.78532e-05	-2.328	down	calcium binding protein 39-like
CABLES1	0.00415509	-1.52765	down	Cdk5 and Abl enzyme substrate 1
CACHD1	1.06018e-07	-3.23479	down	cache domain containing 1
CACNA1G	8.98342e-05	-1.66665	down	calcium channel, voltage-dependent, T type, alpha 1G subunit
CACNA2D3	2.83716e-05	-2.17983	down	calcium channel, voltage-dependent, alpha 2/delta subunit 3
CACNB2	0.0482393	-1.64164	down	calcium channel, voltage-dependent, beta 2 subunit
CADM1	0.000157256	-1.96611	down	cell adhesion molecule 1
CADM3	0.00489288	-2.12023	down	cell adhesion molecule 3
CADPS	3.30757e-06	1.79841	up	Ca++-dependent secretion activator
CALCOCO2	9.77819e-07	-2.06775	down	calcium binding and coiled-coil domain 2
CALCRL	0.0074167	-1.60933	down	calcitonin receptor-like
CALN1	2.0356e-05	-4.29257	down	calneuron 1
CALU	0.000850535	1.56739	up	calumenin
CAMK1D	0.000139536	1.74632	up	calcium/calmodulin-dependent protein kinase ID
CAMK2A	0.00688982	1.63391	up	calcium/calmodulin-dependent protein kinase II alpha
CAMK4	0.00218809	1.79139	up	calcium/calmodulin-dependent protein kinase IV
CAMKK1	0.0229671	-1.52906	down	calcium/calmodulin-dependent protein kinase kinase 1, alpha
CAND1	0.000262569	-1.56679	down	cullin-associated and neddylation-dissociated 1
CAND2	2.7139e-06	-1.52976	down	cullin-associated and neddylation-dissociated 2 (putative)
CAPG	1.72671e-06	2.06568	up	capping protein (actin filament), gelsolin-like
CAPN11	3.51937e-05	-3.18617	down	calpain 11
CAPN13	0.00749517	2.45166	up	calpain 13
CAPN6	1.15789e-05	-4.41038	down	calpain 6
CAPS	0.012417	1.94345	up	calcyphosine
CAPS2	0.00190077	-1.5116	down	calcyphosine 2
CAPZA3	0.00231178	-1.76508	down	capping protein (actin filament) muscle Z-line, alpha 3
CARD11	0.000240551	1.66808	up	caspase recruitment domain family, member 11
CARD17	0.00265049	1.70834	up	caspase recruitment domain family, member 17
CASC4	5.05241e-06	1.55679	up	cancer susceptibility candidate 4
CASC5	9.39149e-06	3.50013	up	cancer susceptibility candidate 5
CASKIN2	0.000239349	-1.56253	down	CASK interacting protein 2
CASP12	5.24734e-05	-1.96919	down	caspase 12 (gene/pseudogene)
CASP14	0.000899064	5.39903	up	caspase 14, apoptosis-related cysteine peptidase
CASS4	0.000341958	1.55406	up	Cas scaffolding protein family member 4
CAT	0.00274979	-1.62289	down	catalase
CATSPER1	0.00178256	-1.54274	down	cation channel, sperm associated 1
CATSPERB	0.024582	1.93765	up	cation channel, sperm-associated, beta
CAV1	2.42091e-05	-3.36239	down	caveolin 1, caveolae protein, 22kDa
CAV2	3.46465e-06	-2.88136	down	caveolin 2
CAV3	7.9512e-05	-2.33712	down	caveolin 3
CBS	0.00810681	1.59359	up	cystathionine-beta-synthase
CBX4	2.56521e-05	1.55505	up	chromobox homolog 4
CBX7	3.05031e-07	-2.46188	down	chromobox homolog 7
CC2D2A	5.44425e-06	-1.90579	down	coiled-coil and C2 domain containing 2A
CCBE1	2.2683e-05	-2.59622	down	collagen and calcium binding EGF domains 1
CCDC121	0.000110345	-1.56037	down	coiled-coil domain containing 121
CCDC129	0.0257247	-1.64331	down	coiled-coil domain containing 129
CCDC136	1.34099e-07	-2.18068	down	coiled-coil domain containing 136
CCDC148	0.000152426	-3.53593	down	coiled-coil domain containing 148
CCDC150	0.00305333	1.62789	up	coiled-coil domain containing 150
CCDC158	8.90812e-05	-3.09399	down	coiled-coil domain containing 158
CCDC19	0.0113713	1.63382	up	coiled-coil domain containing 19
CCDC21	8.6918e-05	1.62741	up	coiled-coil domain containing 21
CCDC3	0.000613401	-2.17621	down	coiled-coil domain containing 3
CCDC36	0.00301513	-1.57427	down	coiled-coil domain containing 36
CCDC38	0.0034031	-1.52431	down	coiled-coil domain containing 38
CCDC46	3.02358e-05	-2.02159	down	coiled-coil domain containing 46
CCDC48	0.0329644	-1.52523	down	coiled-coil domain containing 48
CCDC64	9.56649e-05	3.14263	up	coiled-coil domain containing 64
CCDC69	0.0200742	-1.51705	down	coiled-coil domain containing 69
CCDC7	1.25355e-05	-1.65847	down	coiled-coil domain containing 7
CCDC73	1.84484e-05	-1.80296	down	coiled-coil domain containing 73
CCDC8	2.02706e-05	-2.76611	down	coiled-coil domain containing 8
CCDC82	0.000186229	-1.54681	down	coiled-coil domain containing 82
CCDC85A	0.000219149	-2.50239	down	coiled-coil domain containing 85A
CCL11	0.000216925	3.7189	up	chemokine (C-C motif) ligand 11
CCL14	0.000233662	-2.96871	down	chemokine (C-C motif) ligand 14
CCL16	0.00721167	-1.60651	down	chemokine (C-C motif) ligand 16
CCL17	0.0131022	1.62161	up	chemokine (C-C motif) ligand 17
CCL18	0.0372917	2.99445	up	chemokine (C-C motif) ligand 18 (pulmonary and activation-regulated)
CCL21	0.00643168	-2.44168	down	chemokine (C-C motif) ligand 21
CCL26	0.0106649	1.54807	up	chemokine (C-C motif) ligand 26
CCL28	3.44789e-05	-5.0726	down	chemokine (C-C motif) ligand 28
CCL3	0.000945296	1.80729	up	chemokine (C-C motif) ligand 3
CCL3L3	2.52097e-05	1.8905	up	chemokine (C-C motif) ligand 3-like 3
CCL4	0.00219823	1.76308	up	chemokine (C-C motif) ligand 4
CCL5	0.0103422	1.95811	up	chemokine (C-C motif) ligand 5
CCNA2	2.98805e-05	2.54745	up	cyclin A2
CCNB1	0.000113621	2.56107	up	cyclin B1
CCNB2	0.00934456	1.77146	up	cyclin B2
CCNE1	0.00114886	2.21885	up	cyclin E1
CCNE2	1.44008e-05	2.34132	up	cyclin E2
CCNF	0.000140068	2.13186	up	cyclin F
CCNG1	6.11081e-05	-1.521	down	cyclin G1
CCNG2	0.000515855	-1.64299	down	cyclin G2
CCR1	0.000119376	2.184	up	chemokine (C-C motif) receptor 1
CCR10	8.17733e-06	-1.91702	down	chemokine (C-C motif) receptor 10
CCR4	0.000282149	4.38515	up	chemokine (C-C motif) receptor 4
CCR5	0.00033418	2.36718	up	chemokine (C-C motif) receptor 5
CCR7	4.18548e-05	3.96293	up	chemokine (C-C motif) receptor 7
CCRL2	0.00175046	1.72749	up	chemokine (C-C motif) receptor-like 2
CCT3	0.000692017	1.56459	up	chaperonin containing TCP1, subunit 3 (gamma)
CD163	0.0123162	1.8905	up	CD163 molecule
CD164L2	0.000245059	-1.67814	down	CD164 sialomucin-like 2
CD177	0.00270652	1.54859	up	CD177 molecule
CD180	0.00226839	1.97852	up	CD180 molecule
CD19	0.000148885	2.23585	up	CD19 molecule
CD1A	0.00138595	2.14977	up	CD1a molecule
CD1B	0.000218895	1.84221	up	CD1b molecule
CD1E	0.0382924	1.9269	up	CD1e molecule
CD2	0.00279668	2.25374	up	CD2 molecule
CD200	0.00119787	-1.54728	down	CD200 molecule
CD22	0.000403978	2.30665	up	CD22 molecule
CD226	0.0264512	1.61486	up	CD226 molecule
CD244	0.00207754	1.51462	up	CD244 molecule, natural killer cell receptor 2B4
CD247	0.0335519	1.77636	up	CD247 molecule
CD248	0.0405089	-1.51056	down	CD248 molecule, endosialin
CD27	0.0141189	1.86107	up	CD27 molecule
CD274	0.0174765	1.53366	up	CD274 molecule
CD28	0.00229094	1.7953	up	CD28 molecule
CD300A	0.000477239	1.73174	up	CD300a molecule
CD300C	7.31442e-05	2.27682	up	CD300c molecule
CD300E	0.00125028	1.63304	up	CD300e molecule
CD300LF	8.03785e-06	2.67519	up	CD300 molecule-like family member f
CD300LG	0.000200554	-3.02919	down	CD300 molecule-like family member g
CD302	0.000151731	-1.75718	down	CD302 molecule
CD33	0.00430465	1.54805	up	CD33 molecule
CD34	1.22089e-05	-2.62722	down	CD34 molecule
CD36	0.00139212	-3.46934	down	CD36 molecule (thrombospondin receptor)
CD37	4.34511e-05	2.48257	up	CD37 molecule
CD3D	0.00253573	2.36962	up	CD3d molecule, delta (CD3-TCR complex)
CD3E	0.00839767	2.19341	up	CD3e molecule, epsilon (CD3-TCR complex)
CD3G	0.00576589	2.35399	up	CD3g molecule, gamma (CD3-TCR complex)
CD48	0.0001118	2.56716	up	CD48 molecule
CD5	0.0023085	2.12528	up	CD5 molecule
CD52	3.17457e-05	3.20054	up	CD52 molecule
CD53	2.84929e-05	2.74402	up	CD53 molecule
CD59	0.00029521	-1.7997	down	CD59 molecule, complement regulatory protein
CD6	0.000917956	2.60322	up	CD6 molecule
CD68	1.17724e-05	1.87981	up	CD68 molecule
CD69	0.0238406	1.73099	up	CD69 molecule
CD7	8.70057e-05	2.09797	up	CD7 molecule
CD72	2.71916e-05	3.03998	up	CD72 molecule
CD74	0.0010613	1.73155	up	CD74 molecule, major histocompatibility complex, class II invariant chain
CD80	4.81063e-06	4.65923	up	CD80 molecule
CD83	0.0015317	1.63203	up	CD83 molecule
CD84	2.33813e-06	3.16017	up	CD84 molecule
CD86	2.67567e-05	2.05077	up	CD86 molecule
CD8A	0.00654236	1.98311	up	CD8a molecule
CD8B	0.0032152	1.68675	up	CD8b molecule
CD96	0.00891479	1.79886	up	CD96 molecule
CDADC1	0.00166589	-1.68837	down	cytidine and dCMP deaminase domain containing 1
CDC14A	0.0330843	-1.60211	down	CDC14 cell division cycle 14 homolog A (S. cerevisiae)
CDC14B	2.7835e-06	-2.1232	down	CDC14 cell division cycle 14 homolog B (S. cerevisiae)
CDC14C	1.27003e-05	-1.75975	down	CDC14 cell division cycle 14 homolog C (S. cerevisiae)
CDC20	0.000486286	2.29073	up	cell division cycle 20 homolog (S. cerevisiae)
CDC25A	0.045013	1.72919	up	cell division cycle 25 homolog A (S. pombe)
CDC25C	0.000401868	2.30482	up	cell division cycle 25 homolog C (S. pombe)
CDC42SE1	2.87373e-06	1.56139	up	CDC42 small effector 1
CDC45	0.00025563	2.5301	up	cell division cycle 45 homolog (S. cerevisiae)
CDC7	0.000877214	1.71955	up	cell division cycle 7 homolog (S. cerevisiae)
CDCA2	0.00305688	2.48132	up	cell division cycle associated 2
CDCA3	0.000584568	2.47558	up	cell division cycle associated 3
CDCA5	0.000833278	2.46202	up	cell division cycle associated 5
CDCA8	0.000692017	2.26166	up	cell division cycle associated 8
CDCP1	0.00833957	1.79954	up	CUB domain containing protein 1
CDH10	0.00148976	1.5951	up	cadherin 10, type 2 (T2-cadherin)
CDH11	0.00219062	1.78853	up	cadherin 11, type 2, OB-cadherin (osteoblast)
CDH2	7.70511e-06	1.56285	up	cadherin 2, type 1, N-cadherin (neuronal)
CDH23	0.000343167	-2.18951	down	cadherin-related 23
CDHR3	0.00710508	1.50204	up	cadherin-related family member 3
CDK1	4.55589e-05	3.01138	up	cyclin-dependent kinase 1
CDK5	1.94859e-05	1.74383	up	cyclin-dependent kinase 5
CDK5R1	0.00262369	1.65925	up	cyclin-dependent kinase 5, regulatory subunit 1 (p35)
CDKN1C	6.89113e-06	-2.65361	down	cyclin-dependent kinase inhibitor 1C (p57, Kip2)
CDKN2A	0.000672716	2.24307	up	cyclin-dependent kinase inhibitor 2A (melanoma, p16, inhibits CDK4)
CDKN2B-AS1	0.0019516	1.59231	up	CDKN2B antisense RNA 1 (non-protein coding)
CDKN2C	0.00154476	-1.78298	down	cyclin-dependent kinase inhibitor 2C (p18, inhibits CDK4)
CDKN3	3.62475e-07	2.93822	up	cyclin-dependent kinase inhibitor 3
CDNF	5.11134e-05	-2.01778	down	cerebral dopamine neurotrophic factor
CDO1	0.00597805	-2.54644	down	cysteine dioxygenase, type I
CDON	0.00280379	-2.01868	down	Cdon homolog (mouse)
CDR1	0.000771316	-2.32215	down	cerebellar degeneration-related protein 1, 34kDa
CDRT1	0.0133524	1.50902	up	CMT1A duplicated region transcript 1
CDS2	2.49328e-06	-2.02144	down	CDP-diacylglycerol synthase (phosphatidate cytidylyltransferase) 2
CDT1	0.0124402	1.65268	up	chromatin licensing and DNA replication factor 1
CDX2	1.18635e-08	2.19637	up	caudal type homeobox 2
CEACAM21	0.000284287	2.01064	up	carcinoembryonic antigen-related cell adhesion molecule 21
CEACAM3	0.025499	2.18724	up	carcinoembryonic antigen-related cell adhesion molecule 3
CEACAM5	0.0100142	2.55508	up	carcinoembryonic antigen-related cell adhesion molecule 5
CEACAM6	0.0324313	2.66443	up	carcinoembryonic antigen-related cell adhesion molecule 6 (non-specific cross reacting antigen)
CEACAM7	0.00285946	1.95306	up	carcinoembryonic antigen-related cell adhesion molecule 7
CECR1	0.000234818	2.03368	up	cat eye syndrome chromosome region, candidate 1
CECR2	0.0229014	1.63863	up	cat eye syndrome chromosome region, candidate 2
CECR7	0.00010878	-2.54062	down	cat eye syndrome chromosome region, candidate 7 (non-protein coding)
CELF2	8.99773e-05	-2.04546	down	CUGBP, Elav-like family member 2
CELF3	8.29703e-09	1.71265	up	CUGBP, Elav-like family member 3
CELF5	0.00157358	-1.89385	down	CUGBP, Elav-like family member 5
CELSR3	0.00139084	1.74482	up	cadherin, EGF LAG seven-pass G-type receptor 3 (flamingo homolog, Drosophila)
CENPA	0.00344688	2.19641	up	centromere protein A
CENPE	0.000218972	2.71012	up	centromere protein E, 312kDa
CENPF	3.85681e-05	3.07836	up	centromere protein F, 350/400kDa (mitosin)
CENPI	6.15218e-05	2.05666	up	centromere protein I
CENPK	0.000358858	1.74735	up	centromere protein K
CENPL	0.00431627	1.52238	up	centromere protein L
CENPM	0.000200129	2.33874	up	centromere protein M
CENPN	0.00830041	1.54887	up	centromere protein N
CENPO	0.00105887	1.70241	up	centromere protein O
CEP55	4.1149e-05	3.12758	up	centrosomal protein 55kDa
CEP68	4.32304e-08	-2.01789	down	centrosomal protein 68kDa
CERKL	0.000433186	1.76206	up	ceramide kinase-like
CES1	0.00196697	-2.38842	down	carboxylesterase 1
CES1P2	0.00426418	-1.8989	down	carboxylesterase 1 pseudogene 2
CETN1	1.7025e-07	1.64874	up	centrin, EF-hand protein, 1
CETN4P	0.00857905	-1.5341	down	centrin EF-hand protein 4, pseudogene
CETP	0.0458568	2.02198	up	cholesteryl ester transfer protein, plasma
CFB	0.0201523	1.96971	up	complement factor B
CFD	4.16213e-05	-3.93939	down	complement factor D (adipsin)
CFH	0.000868369	-1.73889	down	complement factor H
CFHR3	0.00544786	-1.53314	down	complement factor H-related 3
CFI	0.0195229	-1.51534	down	complement factor I
CFL1	4.5714e-05	1.59773	up	cofilin 1 (non-muscle)
CFL2	7.4719e-07	-2.44895	down	cofilin 2 (muscle)
CGNL1	0.00977686	-1.89953	down	cingulin-like 1
CGREF1	0.00902873	1.58828	up	cell growth regulator with EF-hand domain 1
CHD9	3.30648e-06	-1.6828	down	chromodomain helicase DNA binding protein 9
CHDH	0.0076643	-1.74565	down	choline dehydrogenase
CHFR	2.39795e-06	1.6263	up	checkpoint with forkhead and ring finger domains
CHIC2	7.96918e-06	-1.58878	down	cysteine-rich hydrophobic domain 2
CHIT1	0.000102451	2.07654	up	chitinase 1 (chitotriosidase)
CHL1	0.000214545	-2.50169	down	cell adhesion molecule with homology to L1CAM (close homolog of L1)
CHN2	7.42895e-09	1.68426	up	chimerin (chimaerin) 2
CHPF2	1.71767e-05	1.59099	up	chondroitin polymerizing factor 2
CHPT1	0.00171334	-1.69441	down	choline phosphotransferase 1
CHRDL1	0.000225237	-3.06874	down	chordin-like 1
CHRM1	0.0139211	-1.9304	down	cholinergic receptor, muscarinic 1
CHRNA1	3.30373e-05	4.34396	up	cholinergic receptor, nicotinic, alpha 1 (muscle)
CHRNA4	0.00105479	-2.06201	down	cholinergic receptor, nicotinic, alpha 4
CHST1	0.0081812	1.70043	up	carbohydrate (keratan sulfate Gal-6) sulfotransferase 1
CHST11	0.000863476	1.62754	up	carbohydrate (chondroitin 4) sulfotransferase 11
CHST3	1.18535e-05	-1.92562	down	carbohydrate (chondroitin 6) sulfotransferase 3
CHST9	8.74305e-05	-6.8234	down	carbohydrate (N-acetylgalactosamine 4-0) sulfotransferase 9
CHTF18	0.00102373	1.60254	up	CTF18, chromosome transmission fidelity factor 18 homolog (S. cerevisiae)
CIDEA	0.0160241	-1.99807	down	cell death-inducing DFFA-like effector a
CIDEC	0.00351274	-2.97918	down	cell death-inducing DFFA-like effector c
CIDECP	0.0407844	-1.80193	down	cell death-inducing DFFA-like effector c pseudogene
CIITA	0.000278566	2.20688	up	class II, major histocompatibility complex, transactivator
CIRBP	8.56876e-05	-1.9293	down	cold inducible RNA binding protein
CISD1	0.000530853	1.52226	up	CDGSH iron sulfur domain 1
CIT	0.000874319	1.95742	up	citron (rho-interacting, serine/threonine kinase 21)
CITED1	0.00100196	-5.4323	down	Cbp/p300-interacting transactivator, with Glu/Asp-rich carboxy-terminal domain, 1
CITED4	0.000561218	-2.36745	down	Cbp/p300-interacting transactivator, with Glu/Asp-rich carboxy-terminal domain, 4
CKAP2	7.04742e-05	1.81174	up	cytoskeleton associated protein 2
CKAP4	0.000278378	1.59737	up	cytoskeleton-associated protein 4
CKLF	2.95362e-05	1.53726	up	chemokine-like factor
CKMT1A	0.0499788	1.71324	up	creatine kinase, mitochondrial 1A
CKMT2	0.0011648	-1.96354	down	creatine kinase, mitochondrial 2 (sarcomeric)
CKS1B	0.0088445	1.57109	up	CDC28 protein kinase regulatory subunit 1B
CKS2	0.0136316	1.5989	up	CDC28 protein kinase regulatory subunit 2
CLCA1	6.97816e-08	1.66871	up	chloride channel accessory 1
CLCA4	2.14021e-05	-4.46086	down	chloride channel accessory 4
CLCN1	6.82073e-05	-1.81947	down	chloride channel 1, skeletal muscle
CLCN6	7.6519e-06	-1.63676	down	chloride channel 6
CLCN7	1.85302e-07	1.72381	up	chloride channel 7
CLDN11	1.21884e-05	-3.6348	down	claudin 11
CLDN14	3.56208e-06	1.8689	up	claudin 14
CLDN18	0.000112994	-1.89922	down	claudin 18
CLDN19	1.41956e-05	-1.81252	down	claudin 19
CLDN5	0.000161221	-2.60152	down	claudin 5
CLDN8	0.000301394	-4.79166	down	claudin 8
CLEC12A	0.0019782	2.10844	up	C-type lectin domain family 12, member A
CLEC12B	3.93963e-05	1.94063	up	C-type lectin domain family 12, member B
CLEC14A	0.000567477	-1.80626	down	C-type lectin domain family 14, member A
CLEC17A	0.000587632	2.62381	up	C-type lectin domain family 17, member A
CLEC1A	0.000474397	-1.78613	down	C-type lectin domain family 1, member A
CLEC1B	9.68351e-05	1.69727	up	C-type lectin domain family 1, member B
CLEC3B	4.51155e-06	-4.65614	down	C-type lectin domain family 3, member B
CLEC4D	0.00261816	1.51217	up	C-type lectin domain family 4, member D
CLEC7A	0.000425866	2.14576	up	C-type lectin domain family 7, member A
CLECL1	0.00159514	1.7649	up	C-type lectin-like 1
CLIC2	0.000450948	-1.58324	down	chloride intracellular channel 2
CLIC5	1.33647e-05	-2.45703	down	chloride intracellular channel 5
CLIP3	0.0018934	-1.61276	down	CAP-GLY domain containing linker protein 3
CLIP4	1.03785e-06	-2.44311	down	CAP-GLY domain containing linker protein family, member 4
CLMN	0.000433509	-1.71789	down	calmin (calponin-like, transmembrane)
CLN8	0.0001259	-1.82605	down	ceroid-lipofuscinosis, neuronal 8 (epilepsy, progressive with mental retardation)
CLSPN	6.63658e-05	2.56406	up	claspin
CLSTN2	0.0227322	-2.60391	down	calsyntenin 2
CLU	0.0209962	-1.69233	down	clusterin
CMA1	0.000917115	-2.68411	down	chymase 1, mast cell
CMPK2	0.00379844	1.92782	up	cytidine monophosphate (UMP-CMP) kinase 2, mitochondrial
CMTM5	8.13357e-05	-2.056	down	CKLF-like MARVEL transmembrane domain containing 5
CMTM7	0.00480364	-1.63407	down	CKLF-like MARVEL transmembrane domain containing 7
CMYA5	0.000614409	-2.61286	down	cardiomyopathy associated 5
CNBP	1.73824e-07	-1.73078	down	CCHC-type zinc finger, nucleic acid binding protein
CNGA1	0.00548643	-1.52897	down	cyclic nucleotide gated channel alpha 1
CNIH2	0.000649611	2.00999	up	cornichon homolog 2 (Drosophila)
CNKSR2	1.27063e-06	-3.38054	down	connector enhancer of kinase suppressor of Ras 2
CNN1	1.07533e-05	-4.03794	down	calponin 1, basic, smooth muscle
CNNM1	0.00535534	-1.88548	down	cyclin M1
CNOT4	2.53594e-07	-1.7088	down	CCR4-NOT transcription complex, subunit 4
CNR1	0.0285211	-1.58611	down	cannabinoid receptor 1 (brain)
CNRIP1	0.00137008	-1.77067	down	cannabinoid receptor interacting protein 1
CNTD2	0.0113499	1.54224	up	cyclin N-terminal domain containing 2
CNTN1	8.90982e-07	-4.50702	down	contactin 1
CNTN4	0.0143064	-1.53087	down	contactin 4
CNTNAP3	2.40966e-07	-3.04715	down	contactin associated protein-like 3
CNTNAP3B	1.04205e-06	-2.67684	down	contactin associated protein-like 3B
COBL	0.029616	-1.89638	down	cordon-bleu homolog (mouse)
COBLL1	0.00101328	-1.58832	down	COBL-like 1
COL10A1	6.2144e-06	12.3056	up	collagen, type X, alpha 1
COL12A1	0.00271916	1.77218	up	collagen, type XII, alpha 1
COL14A1	0.002799	-2.26903	down	collagen, type XIV, alpha 1
COL17A1	0.000263623	-5.62247	down	collagen, type XVII, alpha 1
COL1A1	3.81476e-06	5.51299	up	collagen, type I, alpha 1
COL1A2	0.000115002	2.83722	up	collagen, type I, alpha 2
COL21A1	0.0147651	-1.68886	down	collagen, type XXI, alpha 1
COL22A1	6.21917e-05	3.72463	up	collagen, type XXII, alpha 1
COL23A1	1.0352e-05	-2.00921	down	collagen, type XXIII, alpha 1
COL25A1	0.000297271	-2.27761	down	collagen, type XXV, alpha 1
COL28A1	0.00168091	-2.2886	down	collagen, type XXVIII, alpha 1
COL3A1	0.000248578	2.70755	up	collagen, type III, alpha 1
COL4A1	0.00455567	1.6629	up	collagen, type IV, alpha 1
COL4A6	0.00149451	-2.3449	down	collagen, type IV, alpha 6
COL5A1	1.4195e-05	3.08897	up	collagen, type V, alpha 1
COL5A2	9.76773e-06	3.24791	up	collagen, type V, alpha 2
COL5A3	0.0109614	1.57585	up	collagen, type V, alpha 3
COL6A6	1.88186e-05	-3.20314	down	collagen, type VI, alpha 6
COL8A1	0.000397703	2.65816	up	collagen, type VIII, alpha 1
COLEC12	0.0197789	-1.55612	down	collectin sub-family member 12
COMMD6	3.23248e-05	-1.91133	down	COMM domain containing 6
COMP	3.52112e-05	4.84174	up	cartilage oligomeric matrix protein
COPG2IT1	7.00326e-05	-2.61183	down	COPG2 imprinted transcript 1 (non-protein coding)
CORO1A	0.000263599	2.57955	up	coronin, actin binding protein, 1A
CORO2B	4.86455e-05	-2.43833	down	coronin, actin binding protein, 2B
CORO7	8.55019e-08	1.57918	up	coronin 7
COTL1	0.0009511	1.73005	up	coactosin-like 1 (Dictyostelium)
COX6C	0.0223321	1.65509	up	cytochrome c oxidase subunit VIc
COX7A1	0.000472747	-2.08732	down	cytochrome c oxidase subunit VIIa polypeptide 1 (muscle)
CPA1	0.0157624	-1.81423	down	carboxypeptidase A1 (pancreatic)
CPA4	0.0256695	1.90964	up	carboxypeptidase A4
CPAMD8	4.2495e-05	-1.85538	down	C3 and PZP-like, alpha-2-macroglobulin domain containing 8
CPB2	0.0155493	-1.6026	down	carboxypeptidase B2 (plasma)
CPE	0.000335832	-2.04638	down	carboxypeptidase E
CPEB1	7.67559e-06	-2.744	down	cytoplasmic polyadenylation element binding protein 1
CPNE7	4.041e-05	1.63608	up	copine VII
CPNE9	9.9655e-08	1.57223	up	copine family member IX
CPS1	1.61933e-05	-2.2961	down	carbamoyl-phosphate synthase 1, mitochondrial
CPXM2	8.36368e-05	-2.23212	down	carboxypeptidase X (M14 family), member 2
CRABP1	0.0369615	-2.00717	down	cellular retinoic acid binding protein 1
CREB3L1	5.84467e-06	2.82453	up	cAMP responsive element binding protein 3-like 1
CREB3L3	0.00525336	1.66347	up	cAMP responsive element binding protein 3-like 3
CREB5	0.00151895	-1.81955	down	cAMP responsive element binding protein 5
CRHR1	0.0397295	-1.57054	down	corticotropin releasing hormone receptor 1
CRIM1	3.66726e-07	-2.3901	down	cysteine rich transmembrane BMP regulator 1 (chordin-like)
CRIP1	0.00561156	1.76654	up	cysteine-rich protein 1 (intestinal)
CRMP1	0.000115887	-1.83115	down	collapsin response mediator protein 1
CRTAC1	7.6921e-05	-2.48454	down	cartilage acidic protein 1
CRTAP	9.43611e-05	-1.51236	down	cartilage associated protein
CRTC1	1.28241e-05	-1.76452	down	CREB regulated transcription coactivator 1
CRY2	2.63709e-05	-1.6783	down	cryptochrome 2 (photolyase-like)
CRYAA	6.03928e-05	1.85971	up	crystallin, alpha A
CRYAB	0.000189707	-3.13891	down	crystallin, alpha B
CRYZ	6.21374e-05	-1.56899	down	crystallin, zeta (quinone reductase)
CSF2RA	0.000297633	1.53862	up	colony stimulating factor 2 receptor, alpha, low-affinity (granulocyte-macrophage)
CSF2RB	0.00351649	1.7799	up	colony stimulating factor 2 receptor, beta, low-affinity (granulocyte-macrophage)
CSGALNACT1	0.00193233	-1.60048	down	chondroitin sulfate N-acetylgalactosaminyltransferase 1
CSHL1	1.34556e-05	1.50695	up	chorionic somatomammotropin hormone-like 1
CSK	3.06847e-05	1.68842	up	c-src tyrosine kinase
CSMD1	0.00982569	-1.83396	down	CUB and Sushi multiple domains 1
CSMD2	4.73744e-05	2.34622	up	CUB and Sushi multiple domains 2
CSPG5	0.000283105	1.56368	up	chondroitin sulfate proteoglycan 5 (neuroglycan C)
CSRNP1	1.42344e-05	-2.63003	down	cysteine-serine-rich nuclear protein 1
CSRNP3	1.74031e-08	-3.33796	down	cysteine-serine-rich nuclear protein 3
CSRP1	8.16486e-06	-2.40598	down	cysteine and glycine-rich protein 1
CST1	1.93484e-06	14.2864	up	cystatin SN
CST2	2.69141e-06	14.7116	up	cystatin SA
CST7	0.00264641	2.22675	up	cystatin F (leukocystatin)
CST9	0.0405408	-1.98075	down	cystatin 9 (testatin)
CSTB	0.00411785	1.71413	up	cystatin B (stefin B)
CTDSPL	6.99156e-05	-1.61383	down	CTD (carboxy-terminal domain, RNA polymerase II, polypeptide A) small phosphatase-like
CTF1	7.09127e-06	-2.0744	down	cardiotrophin 1
CTHRC1	3.70018e-07	4.5736	up	collagen triple helix repeat containing 1
CTLA4	2.15294e-05	2.55974	up	cytotoxic T-lymphocyte-associated protein 4
CTNNA3	0.000371762	-1.80395	down	catenin (cadherin-associated protein), alpha 3
CTNNAL1	0.000133576	-1.79942	down	catenin (cadherin-associated protein), alpha-like 1
CTPS	0.00115958	2.04561	up	CTP synthase
CTSA	1.58338e-05	1.70984	up	cathepsin A
CTSB	5.38346e-05	1.71096	up	cathepsin B
CTSC	0.00291783	1.72838	up	cathepsin C
CTSD	4.73975e-06	2.43922	up	cathepsin D
CTSE	4.66727e-10	1.74222	up	cathepsin E
CTSF	0.000160714	-1.79923	down	cathepsin F
CTSG	0.0261376	-1.55751	down	cathepsin G
CTSO	0.000162129	-1.56281	down	cathepsin O
CTSZ	0.00127702	1.51754	up	cathepsin Z
CTTNBP2	0.000107078	-1.81022	down	cortactin binding protein 2
CTU1	6.06671e-10	1.68666	up	cytosolic thiouridylase subunit 1 homolog (S. pombe)
CTXN1	4.6501e-05	1.93065	up	cortexin 1
CUL3	0.000330385	-1.86783	down	cullin 3
CX3CL1	1.36807e-05	-3.02343	down	chemokine (C-X3-C motif) ligand 1
CX3CR1	0.000682985	-2.77787	down	chemokine (C-X3-C motif) receptor 1
CXCL10	8.65736e-06	7.31621	up	chemokine (C-X-C motif) ligand 10
CXCL11	0.000199502	4.99682	up	chemokine (C-X-C motif) ligand 11
CXCL12	2.26572e-06	-3.53187	down	chemokine (C-X-C motif) ligand 12
CXCL13	6.13707e-05	8.26716	up	chemokine (C-X-C motif) ligand 13
CXCL2	6.05906e-05	-3.46118	down	chemokine (C-X-C motif) ligand 2
CXCL9	0.000227194	6.27069	up	chemokine (C-X-C motif) ligand 9
CXCR3	0.000257593	3.04567	up	chemokine (C-X-C motif) receptor 3
CXCR4	0.000439664	2.35196	up	chemokine (C-X-C motif) receptor 4
CXCR6	0.000743988	2.12024	up	chemokine (C-X-C motif) receptor 6
CXCR7	0.0378313	-1.50106	down	chemokine (C-X-C motif) receptor 7
CXorf21	0.00032424	1.99688	up	chromosome X open reading frame 21
CXorf30	0.000716296	2.57201	up	chromosome X open reading frame 30
CXorf36	5.36884e-05	-2.22485	down	chromosome X open reading frame 36
CXorf57	0.0103706	-1.5052	down	chromosome X open reading frame 57
CYB561	0.000275651	1.53611	up	cytochrome b-561
CYB5B	1.46079e-05	-1.62052	down	cytochrome b5 type B (outer mitochondrial membrane)
CYBA	0.00317657	1.51318	up	cytochrome b-245, alpha polypeptide
CYBRD1	0.000402717	-2.11103	down	cytochrome b reductase 1
CYFIP2	0.000289706	2.36535	up	cytoplasmic FMR1 interacting protein 2
CYHR1	3.19673e-05	1.52724	up	cysteine/histidine-rich 1
CYorf15A	4.98457e-06	-2.58768	down	chromosome Y open reading frame 15A
CYP11A1	0.00537638	-1.54221	down	cytochrome P450, family 11, subfamily A, polypeptide 1
CYP11B1	2.14454e-06	1.61555	up	cytochrome P450, family 11, subfamily B, polypeptide 1
CYP19A1	0.00625167	2.13916	up	cytochrome P450, family 19, subfamily A, polypeptide 1
CYP21A2	6.07004e-06	-3.23423	down	cytochrome P450, family 21, subfamily A, polypeptide 2
CYP2S1	9.49242e-05	2.05347	up	cytochrome P450, family 2, subfamily S, polypeptide 1
CYP2U1	9.50836e-06	-1.92874	down	cytochrome P450, family 2, subfamily U, polypeptide 1
CYP39A1	1.83944e-06	-2.13669	down	cytochrome P450, family 39, subfamily A, polypeptide 1
CYP4B1	0.0403824	-1.78559	down	cytochrome P450, family 4, subfamily B, polypeptide 1
CYP4F2	0.0143129	-1.6465	down	cytochrome P450, family 4, subfamily F, polypeptide 2
CYP7B1	0.000712569	-1.5325	down	cytochrome P450, family 7, subfamily B, polypeptide 1
CYR61	8.56182e-05	-2.43106	down	cysteine-rich, angiogenic inducer, 61
CYS1	2.14445e-05	-2.09031	down	cystin 1
CYTH1	0.000733681	1.64298	up	cytohesin 1
CYTH4	0.00231997	1.5801	up	cytohesin 4
CYTIP	0.000244753	2.03937	up	cytohesin 1 interacting protein
CYTL1	0.000931091	-1.94079	down	cytokine-like 1
CYYR1	1.92439e-05	-2.64161	down	cysteine/tyrosine-rich 1
D4S234E	7.39915e-07	-2.27399	down	DNA segment on chromosome 4 (unique) 234 expressed sequence
DAAM2	0.000140215	-2.01377	down	dishevelled associated activator of morphogenesis 2
DAB2IP	1.11987e-06	-1.8188	down	DAB2 interacting protein
DACT2	1.63736e-09	-4.61602	down	dapper, antagonist of beta-catenin, homolog 2 (Xenopus laevis)
DAO	1.26956e-05	1.64384	up	D-amino-acid oxidase
DAPK1	0.000412018	1.67143	up	death-associated protein kinase 1
DAPP1	0.00695577	1.78542	up	dual adaptor of phosphotyrosine and 3-phosphoinositides
DARC	0.000506294	-2.66542	down	Duffy blood group, chemokine receptor
DBC1	0.0213996	-1.97228	down	deleted in bladder cancer 1
DBNDD1	0.00121079	1.85681	up	dysbindin (dystrobrevin binding protein 1) domain containing 1
DBT	0.00121079	-1.59242	down	dihydrolipoamide branched chain transacylase E2
DCAF13	6.89941e-05	1.73446	up	DDB1 and CUL4 associated factor 13
DCAKD	0.00103561	-1.56801	down	dephospho-CoA kinase domain containing
DCBLD2	2.34241e-06	-1.73351	down	discoidin, CUB and LCCL domain containing 2
DCDC1	0.000127805	1.58133	up	doublecortin domain containing 1
DCDC2	8.41821e-05	-4.15212	down	doublecortin domain containing 2
DCHS2	0.0362143	-1.76897	down	dachsous 2 (Drosophila)
DCLK1	0.000103886	-2.78117	down	doublecortin-like kinase 1
DCN	1.40727e-05	-2.61269	down	decorin
DCP1A	9.25938e-06	-1.63679	down	DCP1 decapping enzyme homolog A (S. cerevisiae)
DCT	1.3176e-05	-3.65506	down	dopachrome tautomerase (dopachrome delta-isomerase, tyrosine-related protein 2)
DCUN1D3	0.0014979	-1.57179	down	DCN1, defective in cullin neddylation 1, domain containing 3 (S. cerevisiae)
DCX	0.000342686	-4.53699	down	doublecortin
DDIT4L	0.00258626	-1.68993	down	DNA-damage-inducible transcript 4-like
DDR2	0.000947013	-1.95177	down	discoidin domain receptor tyrosine kinase 2
DDX39	8.92057e-07	1.94689	up	DEAD (Asp-Glu-Ala-Asp) box polypeptide 39
DDX3Y	0.000103109	-1.54268	down	DEAD (Asp-Glu-Ala-Asp) box polypeptide 3, Y-linked
DDX58	8.87105e-05	1.50387	up	DEAD (Asp-Glu-Ala-Asp) box polypeptide 58
DEF6	5.5124e-05	1.7378	up	differentially expressed in FDCP 6 homolog (mouse)
DEFB107A	0.00122881	1.70229	up	defensin, beta 107A
DEFB109P1	6.14484e-05	-1.69807	down	defensin, beta 109, pseudogene 1
DEFB109P1B	2.11262e-05	-1.9909	down	defensin, beta 109, pseudogene 1B
DENND1C	2.88986e-05	1.73956	up	DENN/MADD domain containing 1C
DENND2A	0.00046034	-2.35146	down	DENN/MADD domain containing 2A
DENND2C	3.42593e-06	-2.09633	down	DENN/MADD domain containing 2C
DENND2D	4.26478e-06	1.66636	up	DENN/MADD domain containing 2D
DENND4C	3.26075e-07	-1.70997	down	DENN/MADD domain containing 4C
DENND5B	0.000230683	-1.57511	down	DENN/MADD domain containing 5B
DEPDC1	0.000777066	2.33515	up	DEP domain containing 1
DEPDC7	0.00490354	1.71502	up	DEP domain containing 7
DEPTOR	0.00043823	-1.78308	down	DEP domain containing MTOR-interacting protein
DES	0.0228645	-2.31969	down	desmin
DFNB59	2.34934e-05	-1.76914	down	deafness, autosomal recessive 59
DGCR7	0.00449802	1.56289	up	DiGeorge syndrome critical region gene 7
DGKB	0.0057538	-2.0061	down	diacylglycerol kinase, beta 90kDa
DGKI	0.00367846	-2.15648	down	diacylglycerol kinase, iota
DHDH	0.0125962	1.51411	up	dihydrodiol dehydrogenase (dimeric)
DHRS12	1.00701e-07	-1.9079	down	dehydrogenase/reductase (SDR family) member 12
DHRS9	0.0420043	1.72903	up	dehydrogenase/reductase (SDR family) member 9
DIAPH3	0.000125227	2.38799	up	diaphanous homolog 3 (Drosophila)
DIO2	0.00740753	2.14403	up	deiodinase, iodothyronine, type II
DIO3OS	0.00191985	-1.64953	down	DIO3 opposite strand (non-protein coding)
DIRAS3	0.0073192	-2.76053	down	DIRAS family, GTP-binding RAS-like 3
DISC1	2.69606e-05	1.78266	up	disrupted in schizophrenia 1
DISP2	0.000455927	-1.62802	down	dispatched homolog 2 (Drosophila)
DIXDC1	1.25389e-05	-2.1828	down	DIX domain containing 1
DKFZp434J0226	2.31318e-05	1.85497	up	hypothetical LOC93429
DKFZp686L13185	0.012368	-1.58462	down	hypothetical LOC401287
DKK2	0.0314771	-1.77353	down	dickkopf homolog 2 (Xenopus laevis)
DKK3	0.00531751	-1.8064	down	dickkopf homolog 3 (Xenopus laevis)
DLC1	4.5328e-05	-2.66553	down	deleted in liver cancer 1
DLG2	0.000413279	-1.54295	down	discs, large homolog 2 (Drosophila)
DLGAP5	2.93382e-05	2.49686	up	discs, large (Drosophila) homolog-associated protein 5
DLK1	2.98572e-05	-5.70821	down	delta-like 1 homolog (Drosophila)
DLL1	0.0011184	-1.66001	down	delta-like 1 (Drosophila)
DLL4	2.83842e-05	-1.88701	down	delta-like 4 (Drosophila)
DMD	1.31025e-07	-3.91684	down	dystrophin
DMGDH	0.00317063	-1.72026	down	dimethylglycine dehydrogenase
DMKN	0.0150032	-1.87556	down	dermokine
DMP1	3.30606e-08	1.9227	up	dentin matrix acidic phosphoprotein 1
DMRT2	0.000297633	-2.99327	down	doublesex and mab-3 related transcription factor 2
DMRT3	0.00033137	-1.76792	down	doublesex and mab-3 related transcription factor 3
DMRTA1	0.00120974	-1.75419	down	DMRT-like family A1
DMRTC1	0.0292015	-1.96097	down	DMRT-like family C1
DMXL2	0.000112098	1.82791	up	Dmx-like 2
DNA2	0.00210978	1.85162	up	DNA replication helicase 2 homolog (yeast)
DNAH12	0.000134639	1.56847	up	dynein, axonemal, heavy chain 12
DNAH6	0.000413884	-1.97584	down	dynein, axonemal, heavy chain 6
DNAJA4	0.000142617	1.73931	up	DnaJ (Hsp40) homolog, subfamily A, member 4
DNAJB4	0.000175552	-1.67944	down	DnaJ (Hsp40) homolog, subfamily B, member 4
DNAJC18	1.03727e-06	-2.48288	down	DnaJ (Hsp40) homolog, subfamily C, member 18
DNAJC5B	1.24999e-05	3.02484	up	DnaJ (Hsp40) homolog, subfamily C, member 5 beta
DNASE1L3	0.00217042	-2.48386	down	deoxyribonuclease I-like 3
DNASE2	7.63318e-05	1.57845	up	deoxyribonuclease II, lysosomal
DNM3	0.00037006	-1.66163	down	dynamin 3
DOC2B	0.00669997	-1.76172	down	double C2-like domains, beta
DOCK1	9.50836e-06	-1.6039	down	dedicator of cytokinesis 1
DOCK10	0.0038798	1.53196	up	dedicator of cytokinesis 10
DOCK2	0.000255118	2.14532	up	dedicator of cytokinesis 2
DOCK9	1.80141e-07	-1.86622	down	dedicator of cytokinesis 9
DOK2	0.000757328	2.09719	up	docking protein 2, 56kDa
DOK3	5.96263e-06	2.45097	up	docking protein 3
DOK4	9.12807e-05	-1.5015	down	docking protein 4
DONSON	0.000841607	1.64374	up	downstream neighbor of SON
DOPEY2	1.79663e-05	1.67294	up	dopey family member 2
DPAGT1	0.000115148	1.506	up	dolichyl-phosphate (UDP-N-acetylglucosamine) N-acetylglucosaminephosphotransferase 1 (GlcNAc-1-P transferase)
DPEP1	0.00152338	2.12051	up	dipeptidase 1 (renal)
DPEP2	0.00925994	1.66443	up	dipeptidase 2
DPF1	0.00120134	1.53317	up	D4, zinc and double PHD fingers family 1
DPP3	3.98651e-08	2.04708	up	dipeptidyl-peptidase 3
DPP9	6.09315e-07	1.82648	up	dipeptidyl-peptidase 9
DPT	4.1484e-05	-3.26491	down	dermatopontin
DPY19L2P3	0.0116733	-1.56992	down	dpy-19-like 2 pseudogene 3 (C. elegans)
DPY19L4	0.000255268	-1.68857	down	dpy-19-like 4 (C. elegans)
DPYSL2	1.75229e-06	-2.05561	down	dihydropyrimidinase-like 2
DRD2	0.000375312	-2.63484	down	dopamine receptor D2
DRD4	5.15958e-09	1.78109	up	dopamine receptor D4
DRGX	1.49683e-07	1.5104	up	dorsal root ganglia homeobox
DSC1	9.94852e-07	-4.92751	down	desmocollin 1
DSC3	0.00367116	-3.28968	down	desmocollin 3
DSEL	0.00626262	-1.73361	down	dermatan sulfate epimerase-like
DSG2	0.00424576	-1.58792	down	desmoglein 2
DSG3	0.0355038	-2.68496	down	desmoglein 3
DST	1.23177e-05	-6.29118	down	dystonin
DTHD1	0.0297013	2.08141	up	death domain containing 1
DTL	4.90627e-05	2.5161	up	denticleless homolog (Drosophila)
DTX1	0.00135592	-2.19388	down	deltex homolog 1 (Drosophila)
DUOX1	0.0119068	-1.51757	down	dual oxidase 1
DUS1L	2.06659e-05	1.524	up	dihydrouridine synthase 1-like (S. cerevisiae)
DUSP1	0.000670832	-2.27312	down	dual specificity phosphatase 1
DUSP19	0.000325634	-1.67205	down	dual specificity phosphatase 19
DUSP6	0.00122858	-1.85528	down	dual specificity phosphatase 6
DYNC1I1	0.000466104	-1.9246	down	dynein, cytoplasmic 1, intermediate chain 1
DYNC2H1	0.00216997	-1.57286	down	dynein, cytoplasmic 2, heavy chain 1
DYNLRB2	0.0247119	-1.7616	down	dynein, light chain, roadblock-type 2
DYRK3	0.000424464	-1.76712	down	dual-specificity tyrosine-(Y)-phosphorylation regulated kinase 3
DZIP1	3.08509e-05	-1.68191	down	DAZ interacting protein 1
E2F1	3.29995e-06	1.89272	up	E2F transcription factor 1
E2F2	0.00122881	2.22455	up	E2F transcription factor 2
E2F3	4.60798e-05	1.82834	up	E2F transcription factor 3
E2F5	0.000688975	1.85746	up	E2F transcription factor 5, p130-binding
EAF2	0.000297046	1.95832	up	ELL associated factor 2
EBF1	1.94859e-05	-3.13578	down	early B-cell factor 1
EBF2	0.00565612	-1.7031	down	early B-cell factor 2
EBF3	1.91159e-05	-2.66322	down	early B-cell factor 3
ECE2	0.000422864	2.19129	up	endothelin converting enzyme 2
ECHDC2	0.000171168	-1.51882	down	enoyl CoA hydratase domain containing 2
ECM1	0.00423875	1.88006	up	extracellular matrix protein 1
ECM2	0.000312984	-2.41137	down	extracellular matrix protein 2, female organ and adipocyte specific
ECSCR	0.000310253	-2.16796	down	endothelial cell-specific chemotaxis regulator
ECT2	0.000234774	1.69144	up	epithelial cell transforming sequence 2 oncogene
ECT2L	1.0653e-05	-1.53317	down	epithelial cell transforming sequence 2 oncogene-like
EDA	8.38675e-07	-1.69574	down	ectodysplasin A
EDA2R	0.000135498	-2.28086	down	ectodysplasin A2 receptor
EDEM2	8.75444e-06	1.50614	up	ER degradation enhancer, mannosidase alpha-like 2
EDN1	0.00351153	-1.63747	down	endothelin 1
EDN3	4.38525e-06	-5.93366	down	endothelin 3
EDNRB	0.000108365	-3.00767	down	endothelin receptor type B
EEPD1	3.94548e-06	-2.05341	down	endonuclease/exonuclease/phosphatase family domain containing 1
EFCAB1	2.5574e-06	-4.8342	down	EF-hand calcium binding domain 1
EFEMP1	0.00105832	-2.27723	down	EGF-containing fibulin-like extracellular matrix protein 1
EFHA2	1.92515e-05	-2.74205	down	EF-hand domain family, member A2
EFHD2	4.20747e-05	1.61561	up	EF-hand domain family, member D2
EFNB3	1.39583e-06	-2.5616	down	ephrin-B3
EGF	0.00569942	-2.39695	down	epidermal growth factor
EGFL7	0.00113621	-1.78801	down	EGF-like-domain, multiple 7
EGFLAM	0.00018345	-2.30807	down	EGF-like, fibronectin type III and laminin G domains
EGFR	1.5654e-07	-3.09023	down	epidermal growth factor receptor
EGR1	3.88521e-07	-4.98898	down	early growth response 1
EGR2	1.08384e-06	-3.07102	down	early growth response 2
EGR3	1.18754e-05	-3.8348	down	early growth response 3
EHBP1	5.86263e-05	-1.56555	down	EH domain binding protein 1
EHD2	0.00101078	-1.80978	down	EH-domain containing 2
EHF	0.0034323	-2.58045	down	ets homologous factor
EID1	3.63234e-05	-2.0002	down	EP300 interacting inhibitor of differentiation 1
EIF4B	3.01755e-07	-1.8349	down	eukaryotic translation initiation factor 4B
EIF4E1B	3.15188e-06	1.62949	up	eukaryotic translation initiation factor 4E family member 1B
EIF4EBP1	0.000266616	1.89098	up	eukaryotic translation initiation factor 4E binding protein 1
EIF4EBP2	0.000545222	-1.51441	down	eukaryotic translation initiation factor 4E binding protein 2
EIF5	0.000185962	-1.62809	down	eukaryotic translation initiation factor 5
ELAC1	0.000225957	-1.50876	down	elaC homolog 1 (E. coli)
ELANE	0.000155698	-2.24214	down	elastase, neutrophil expressed
ELF5	4.34511e-05	-4.80255	down	E74-like factor 5 (ets domain transcription factor)
ELL3	4.29061e-05	1.68847	up	elongation factor RNA polymerase II-like 3
ELOVL6	0.0206249	-1.51574	down	ELOVL family member 6, elongation of long chain fatty acids (FEN1/Elo2, SUR4/Elo3-like, yeast)
ELTD1	0.000108882	-2.15306	down	EGF, latrophilin and seven transmembrane domain containing 1
EMB	0.0152328	1.64545	up	embigin
EMCN	7.05264e-05	-2.25803	down	endomucin
EME2	0.000366568	1.59653	up	essential meiotic endonuclease 1 homolog 2 (S. pombe)
EMILIN3	2.13119e-05	-1.91054	down	elastin microfibril interfacer 3
EMP1	0.00110762	-1.74537	down	epithelial membrane protein 1
EMX2	0.000139187	-2.46708	down	empty spiracles homeobox 2
EMX2OS	2.20901e-05	-2.92042	down	EMX2 opposite strand (non-protein coding)
ENC1	0.000928863	1.8208	up	ectodermal-neural cortex 1 (with BTB-like domain)
ENPP2	0.0109552	-1.6901	down	ectonucleotide pyrophosphatase/phosphodiesterase 2
ENTHD1	1.13059e-10	2.17974	up	ENTH domain containing 1
ENTPD1	0.00103021	-1.62983	down	ectonucleoside triphosphate diphosphohydrolase 1
ENTPD7	0.000134576	1.55854	up	ectonucleoside triphosphate diphosphohydrolase 7
EPAS1	0.000484417	-1.79035	down	endothelial PAS domain protein 1
EPB41L1	5.87781e-05	-1.64444	down	erythrocyte membrane protein band 4.1-like 1
EPB41L2	0.000132406	-1.78883	down	erythrocyte membrane protein band 4.1-like 2
EPB41L5	0.00101292	-1.5398	down	erythrocyte membrane protein band 4.1 like 5
EPB49	0.00169075	-1.66575	down	erythrocyte membrane protein band 4.9 (dematin)
EPHA10	2.40011e-07	1.50596	up	EPH receptor A10
EPHA2	1.16568e-05	-2.03432	down	EPH receptor A2
EPHA4	0.000693968	-1.5193	down	EPH receptor A4
EPHA6	0.0234357	-1.88334	down	EPH receptor A6
EPHA7	0.00125504	-2.08467	down	EPH receptor A7
EPHB1	5.35423e-07	-2.98483	down	EPH receptor B1
EPHB2	5.42359e-06	2.03399	up	EPH receptor B2
EPHB6	0.00366591	-1.7091	down	EPH receptor B6
EPHX2	0.000351443	-1.89031	down	epoxide hydrolase 2, cytoplasmic
EPR1	0.00118844	1.87291	up	effector cell peptidase receptor 1 (non-protein coding)
EPRS	0.00244586	1.50274	up	glutamyl-prolyl-tRNA synthetase
EPSTI1	0.000127789	2.21889	up	epithelial stromal interaction 1 (breast)
EPT1	0.000829657	1.57927	up	ethanolaminephosphotransferase 1 (CDP-ethanolamine-specific)
ERBB2	0.00356806	1.76178	up	v-erb-b2 erythroblastic leukemia viral oncogene homolog 2, neuro/glioblastoma derived oncogene homolog (avian)
ERBB4	0.047822	-2.18121	down	v-erb-a erythroblastic leukemia viral oncogene homolog 4 (avian)
ERG	0.000178718	-1.89561	down	v-ets erythroblastosis virus E26 oncogene homolog (avian)
ERN2	0.0166663	1.84677	up	endoplasmic reticulum to nucleus signaling 2
ERP27	0.0235939	1.56908	up	endoplasmic reticulum protein 27
ERRFI1	0.00350194	-1.63888	down	ERBB receptor feedback inhibitor 1
ESCO2	0.000133749	2.6559	up	establishment of cohesion 1 homolog 2 (S. cerevisiae)
ESPL1	5.24176e-05	1.96012	up	extra spindle pole bodies homolog 1 (S. cerevisiae)
ESPNL	0.0093385	-1.51171	down	espin-like
ESR2	0.0270539	-1.59665	down	estrogen receptor 2 (ER beta)
ESRP1	0.0420437	1.65653	up	epithelial splicing regulatory protein 1
ESYT3	2.13001e-05	-1.92964	down	extended synaptotagmin-like protein 3
ETS2	4.78544e-06	-2.05108	down	v-ets erythroblastosis virus E26 oncogene homolog 2 (avian)
ETV1	0.000684916	-1.90481	down	ets variant 1
ETV5	0.000758151	-1.74626	down	ets variant 5
ETV7	0.00212612	2.31119	up	ets variant 7
EVC	2.53668e-05	-1.80285	down	Ellis van Creveld syndrome
EVC2	3.74417e-07	-2.2081	down	Ellis van Creveld syndrome 2
EVI2A	8.67427e-05	2.09764	up	ecotropic viral integration site 2A
EVI2B	0.0015241	1.88036	up	ecotropic viral integration site 2B
EXD3	0.000906084	-1.57874	down	exonuclease 3'-5' domain containing 3
EXO1	2.8938e-05	2.68529	up	exonuclease 1
EXOC6B	0.000247065	-1.7085	down	exocyst complex component 6B
EXOSC4	0.000203085	1.6236	up	exosome component 4
EYA1	0.0293596	-1.71844	down	eyes absent homolog 1 (Drosophila)
EYS	8.787e-05	-1.72086	down	eyes shut homolog (Drosophila)
EZH1	1.03116e-05	-1.60589	down	enhancer of zeste homolog 1 (Drosophila)
EZH2	4.39307e-05	2.2813	up	enhancer of zeste homolog 2 (Drosophila)
EZR	0.000106906	1.54282	up	ezrin
F10	4.01018e-06	-3.34111	down	coagulation factor X
F12	0.0158872	1.87532	up	coagulation factor XII (Hageman factor)
F3	2.11967e-06	-2.04881	down	coagulation factor III (thromboplastin, tissue factor)
F8	0.000446838	-1.65196	down	coagulation factor VIII, procoagulant component
FABP4	0.00838356	-3.08742	down	fatty acid binding protein 4, adipocyte
FABP7	0.017872	-3.63911	down	fatty acid binding protein 7, brain
FADS2	0.00177159	2.12459	up	fatty acid desaturase 2
FAHD1	0.000952174	-1.55806	down	fumarylacetoacetate hydrolase domain containing 1
FAIM3	4.04908e-06	3.13082	up	Fas apoptotic inhibitory molecule 3
FAM101A	0.000813443	-1.8998	down	family with sequence similarity 101, member A
FAM107A	1.79951e-05	-3.62944	down	family with sequence similarity 107, member A
FAM108C1	0.00336289	1.70679	up	family with sequence similarity 108, member C1
FAM113B	0.000102968	2.04502	up	family with sequence similarity 113, member B
FAM117A	0.00142341	-1.51293	down	family with sequence similarity 117, member A
FAM122A	8.78961e-07	-1.94671	down	family with sequence similarity 122A
FAM124A	0.000647438	-1.70109	down	family with sequence similarity 124A
FAM126A	1.70326e-07	-2.40965	down	family with sequence similarity 126, member A
FAM129A	0.00301613	-1.55676	down	family with sequence similarity 129, member A
FAM129C	4.74104e-07	1.94554	up	family with sequence similarity 129, member C
FAM135A	5.06197e-06	-1.56441	down	family with sequence similarity 135, member A
FAM13A	5.16159e-06	-1.94111	down	family with sequence similarity 13, member A
FAM13B	0.000812525	-1.50713	down	family with sequence similarity 13, member B
FAM149A	0.000273596	-2.29713	down	family with sequence similarity 149, member A
FAM150B	0.0018124	-3.4076	down	family with sequence similarity 150, member B
FAM155A	0.0299987	1.73414	up	family with sequence similarity 155, member A
FAM158A	8.12705e-08	1.58704	up	family with sequence similarity 158, member A
FAM159A	2.0896e-05	1.81626	up	family with sequence similarity 159, member A
FAM161B	0.000904149	-1.50061	down	family with sequence similarity 161, member B
FAM162B	1.0811e-05	-3.58623	down	family with sequence similarity 162, member B
FAM164A	0.00412573	-1.90006	down	family with sequence similarity 164, member A
FAM166B	0.00637374	-1.76989	down	family with sequence similarity 166, member B
FAM171A2	0.00332344	1.52187	up	family with sequence similarity 171, member A2
FAM171B	0.030925	-1.61817	down	family with sequence similarity 171, member B
FAM172A	4.46046e-05	-1.52349	down	family with sequence similarity 172, member A
FAM180A	0.00113357	-1.56976	down	family with sequence similarity 180, member A
FAM184A	0.000171168	-1.97266	down	family with sequence similarity 184, member A
FAM189A2	2.93724e-06	-4.9129	down	family with sequence similarity 189, member A2
FAM189B	0.00182457	1.61548	up	family with sequence similarity 189, member B
FAM190A	0.00256009	-2.17197	down	family with sequence similarity 190, member A
FAM195A	0.000158001	1.54781	up	family with sequence similarity 195, member A
FAM196B	3.80586e-06	-4.75122	down	family with sequence similarity 196, member B
FAM19A3	0.0227572	-1.56264	down	family with sequence similarity 19 (chemokine (C-C motif)-like), member A3
FAM19A4	0.000427261	2.0021	up	family with sequence similarity 19 (chemokine (C-C motif)-like), member A4
FAM200B	0.001225	-1.53537	down	family with sequence similarity 200, member B
FAM201A	0.0031407	-1.89749	down	family with sequence similarity 201, member A
FAM202A	0.000234747	-1.86769	down	family with sequence similarity 202, member A
FAM26F	0.0014812	2.33744	up	family with sequence similarity 26, member F
FAM27E3	0.00013383	-1.84703	down	family with sequence similarity 27, member E3
FAM3D	0.00460114	-2.76514	down	family with sequence similarity 3, member D
FAM46A	0.000382488	-1.58084	down	family with sequence similarity 46, member A
FAM46B	0.00385832	-1.79668	down	family with sequence similarity 46, member B
FAM47A	0.00175479	1.60732	up	family with sequence similarity 47, member A
FAM47E	0.00111031	-1.9873	down	family with sequence similarity 47, member E
FAM49A	1.40007e-06	-2.08886	down	family with sequence similarity 49, member A
FAM49B	0.000603101	1.62542	up	family with sequence similarity 49, member B
FAM54A	0.000484934	2.16805	up	family with sequence similarity 54, member A
FAM55A	1.2058e-05	1.52424	up	family with sequence similarity 55, member A
FAM59A	0.00112312	-1.65369	down	family with sequence similarity 59, member A
FAM64A	0.0019143	2.0609	up	family with sequence similarity 64, member A
FAM65C	0.000964844	-1.55143	down	family with sequence similarity 65, member C
FAM66A	4.21229e-05	-2.0396	down	family with sequence similarity 66, member A
FAM66C	4.80949e-05	-2.01492	down	family with sequence similarity 66, member C
FAM66D	0.000141403	-1.69261	down	family with sequence similarity 66, member D
FAM69B	0.000205563	-1.71784	down	family with sequence similarity 69, member B
FAM71B	3.47273e-05	1.56536	up	family with sequence similarity 71, member B
FAM72A	0.000102582	2.1929	up	family with sequence similarity 72, member A
FAM72D	0.000787013	2.00807	up	family with sequence similarity 72, member D
FAM76A	0.0016508	-1.58423	down	family with sequence similarity 76, member A
FAM78A	0.00054961	1.97767	up	family with sequence similarity 78, member A
FAM83H	0.000984532	1.85208	up	family with sequence similarity 83, member H
FANCA	0.0024418	2.13967	up	Fanconi anemia, complementation group A
FANCD2	9.50479e-05	1.74539	up	Fanconi anemia, complementation group D2
FANCI	4.993e-06	2.15024	up	Fanconi anemia, complementation group I
FAP	0.000706549	2.12185	up	fibroblast activation protein, alpha
FASLG	6.74598e-05	1.95538	up	Fas ligand (TNF superfamily, member 6)
FAT2	6.56581e-06	-3.20308	down	FAT tumor suppressor homolog 2 (Drosophila)
FAT3	0.0494133	-1.56954	down	FAT tumor suppressor homolog 3 (Drosophila)
FAT4	8.03785e-06	-2.68744	down	FAT tumor suppressor homolog 4 (Drosophila)
FBLN1	0.000860147	-1.92438	down	fibulin 1
FBLN5	2.23405e-05	-2.67505	down	fibulin 5
FBLN7	0.000910935	-1.6543	down	fibulin 7
FBXL14	3.31604e-05	-1.92512	down	F-box and leucine-rich repeat protein 14
FBXL6	1.29522e-05	1.76475	up	F-box and leucine-rich repeat protein 6
FBXO17	4.24486e-06	-1.86255	down	F-box protein 17
FBXO2	0.000481038	-2.22104	down	F-box protein 2
FBXO31	2.56819e-08	-1.67083	down	F-box protein 31
FBXO32	6.43614e-05	-2.12406	down	F-box protein 32
FBXO6	2.54892e-05	1.94161	up	F-box protein 6
FCAMR	0.0253067	1.56396	up	Fc receptor, IgA, IgM, high affinity
FCER1G	3.21684e-05	1.97216	up	Fc fragment of IgE, high affinity I, receptor for; gamma polypeptide
FCGR1B	7.16221e-06	3.62792	up	Fc fragment of IgG, high affinity Ib, receptor (CD64)
FCGR2A	7.5815e-06	2.32851	up	Fc fragment of IgG, low affinity IIa, receptor (CD32)
FCGR2B	0.00141109	1.70449	up	Fc fragment of IgG, low affinity IIb, receptor (CD32)
FCGR2C	0.000289204	1.86565	up	Fc fragment of IgG, low affinity IIc, receptor for (CD32) (gene/pseudogene)
FCGR3A	0.00064888	2.26946	up	Fc fragment of IgG, low affinity IIIa, receptor (CD16a)
FCRL1	2.05195e-05	3.66184	up	Fc receptor-like 1
FCRL2	2.08034e-06	2.47511	up	Fc receptor-like 2
FCRL3	0.000541393	4.0519	up	Fc receptor-like 3
FDX1	7.92754e-07	-1.66749	down	ferredoxin 1
FEN1	0.00155601	1.82308	up	flap structure-specific endonuclease 1
FER	1.04458e-05	-1.50344	down	fer (fps/fes related) tyrosine kinase
FER1L4	0.000294578	1.91453	up	fer-1-like 4 (C. elegans) pseudogene
FERMT1	0.00989958	-2.11435	down	fermitin family member 1
FERMT2	0.000265614	-1.805	down	fermitin family member 2
FERMT3	5.85118e-06	2.27183	up	fermitin family member 3
FEZ1	0.00306795	-1.61834	down	fasciculation and elongation protein zeta 1 (zygin I)
FFAR2	0.000855867	1.87528	up	free fatty acid receptor 2
FGD2	0.000473483	1.59511	up	FYVE, RhoGEF and PH domain containing 2
FGD3	0.00113442	1.97941	up	FYVE, RhoGEF and PH domain containing 3
FGD4	6.22477e-07	-2.28607	down	FYVE, RhoGEF and PH domain containing 4
FGF1	7.72214e-05	-2.63126	down	fibroblast growth factor 1 (acidic)
FGF10	0.0239462	-2.65298	down	fibroblast growth factor 10
FGF11	0.00316159	-1.6267	down	fibroblast growth factor 11
FGF12	0.0101749	-1.61215	down	fibroblast growth factor 12
FGF14	2.02433e-05	-1.9774	down	fibroblast growth factor 14
FGF18	3.13245e-06	1.94214	up	fibroblast growth factor 18
FGF2	1.01843e-05	-3.87945	down	fibroblast growth factor 2 (basic)
FGF7	0.00303476	-1.65046	down	fibroblast growth factor 7
FGFBP1	0.00177447	-2.15901	down	fibroblast growth factor binding protein 1
FGFBP2	0.0151343	-2.20418	down	fibroblast growth factor binding protein 2
FGFR1	0.0022255	-1.62268	down	fibroblast growth factor receptor 1
FGFR2	8.12669e-05	-2.3432	down	fibroblast growth factor receptor 2
FGFRL1	0.00234254	-1.53341	down	fibroblast growth factor receptor-like 1
FGGY	0.00118243	-1.59736	down	FGGY carbohydrate kinase domain containing
FGR	0.0002433	1.63739	up	Gardner-Rasheed feline sarcoma viral (v-fgr) oncogene homolog
FHL1	0.000712997	-3.15349	down	four and a half LIM domains 1
FHL2	3.70105e-06	-1.85451	down	four and a half LIM domains 2
FHL5	0.000361495	-2.61482	down	four and a half LIM domains 5
FHOD3	0.000250043	-2.19248	down	formin homology 2 domain containing 3
FIBIN	0.00605297	-1.74699	down	fin bud initiation factor homolog (zebrafish)
FIBP	7.02386e-05	1.52664	up	fibroblast growth factor (acidic) intracellular binding protein
FIGF	7.28818e-07	-7.90139	down	c-fos induced growth factor (vascular endothelial growth factor D)
FIGLA	0.000127278	-1.86953	down	folliculogenesis specific basic helix-loop-helix
FIGN	0.0210093	-1.70637	down	fidgetin
FIGNL2	8.72133e-05	-2.2416	down	fidgetin-like 2
FKBP11	0.0023498	1.62071	up	FK506 binding protein 11, 19 kDa
FLAD1	6.42203e-05	1.74633	up	FAD1 flavin adenine dinucleotide synthetase homolog (S. cerevisiae)
FLJ13197	2.37541e-06	-2.24289	down	hypothetical FLJ13197
FLJ22447	0.0090488	1.75031	up	hypothetical LOC400221
FLJ22763	0.000199943	1.84619	up	hypothetical LOC401081
FLJ23867	0.00286489	-1.73214	down	hypothetical protein FLJ23867
FLJ25694	7.52611e-06	-2.1137	down	hypothetical protein FLJ25694
FLJ36644	3.3981e-05	-2.40582	down	hypothetical LOC400617
FLJ41200	0.000209139	-3.01802	down	hypothetical LOC401492
FLJ42392	2.27428e-06	1.62507	up	hypothetical LOC400123
FLJ42709	0.000504191	-2.3187	down	hypothetical LOC441094
FLJ43315	2.09585e-05	-3.58054	down	asparagine synthetase pseudogene
FLJ44342	0.000592858	1.51389	up	hypothetical LOC645460
FLJ44385	2.12738e-08	1.60926	up	hypothetical FLJ44385
FLJ45244	1.31578e-05	-1.54206	down	hypothetical locus FLJ45244
FLJ46111	0.0045242	-1.5827	down	keratin 8 pseudogene
FLNC	0.000200779	-2.18333	down	filamin C, gamma
FLRT2	0.000294817	-2.11617	down	fibronectin leucine rich transmembrane protein 2
FLRT3	0.00114237	-2.20429	down	fibronectin leucine rich transmembrane protein 3
FLT1	8.53716e-05	-1.92405	down	fms-related tyrosine kinase 1 (vascular endothelial growth factor/vascular permeability factor receptor)
FLT4	0.000280303	-1.82454	down	fms-related tyrosine kinase 4
FLYWCH1	0.000551321	-2.01512	down	FLYWCH-type zinc finger 1
FMN2	7.62255e-07	-2.77138	down	formin 2
FMNL1	0.00165955	1.71632	up	formin-like 1
FMO2	1.29314e-05	-3.29337	down	flavin containing monooxygenase 2 (non-functional)
FMO5	0.00622747	-1.87817	down	flavin containing monooxygenase 5
FMOD	0.0410452	-1.58832	down	fibromodulin
FN1	7.91124e-06	4.36417	up	fibronectin 1
FNDC1	2.38543e-05	4.57913	up	fibronectin type III domain containing 1
FNDC5	1.07372e-05	-1.6312	down	fibronectin type III domain containing 5
FOLH1	1.57103e-06	-1.91906	down	folate hydrolase (prostate-specific membrane antigen) 1
FOLH1B	0.00785069	-1.62305	down	folate hydrolase 1B
FOLR1	2.07702e-05	-2.91788	down	folate receptor 1 (adult)
FOLR3	0.000210766	-2.39221	down	folate receptor 3 (gamma)
FOS	6.29509e-05	-3.86089	down	FBJ murine osteosarcoma viral oncogene homolog
FOSB	1.21795e-05	-4.61756	down	FBJ murine osteosarcoma viral oncogene homolog B
FOXC1	0.0107355	-1.80586	down	forkhead box C1
FOXD4	0.00210661	1.65679	up	forkhead box D4
FOXE1	0.00260549	-1.76223	down	forkhead box E1 (thyroid transcription factor 2)
FOXI1	0.00999832	-2.20525	down	forkhead box I1
FOXI2	0.000657231	-1.5375	down	forkhead box I2
FOXM1	0.00111217	1.93818	up	forkhead box M1
FOXN3	0.000330037	-1.52334	down	forkhead box N3
FOXO1	0.00010007	-1.72625	down	forkhead box O1
FOXO4	5.64251e-08	-1.97727	down	forkhead box O4
FOXP2	4.65331e-06	-2.383	down	forkhead box P2
FOXP3	1.69217e-06	4.92625	up	forkhead box P3
FOXP4	0.00168546	1.52557	up	forkhead box P4
FPR1	3.87872e-05	2.07573	up	formyl peptide receptor 1
FPR3	0.000110775	2.9106	up	formyl peptide receptor 3
FRAT1	7.12349e-05	-1.55325	down	frequently rearranged in advanced T-cell lymphomas
FREM1	1.30455e-05	-2.91502	down	FRAS1 related extracellular matrix 1
FRMD3	1.56985e-06	-2.03457	down	FERM domain containing 3
FRMD6	0.0142181	-1.511	down	FERM domain containing 6
FRMPD3	0.000941712	1.60048	up	FERM and PDZ domain containing 3
FRY	0.00465723	-1.65421	down	furry homolog (Drosophila)
FRZB	0.00696832	-2.14627	down	frizzled-related protein
FSCB	2.11156e-05	1.56909	up	fibrous sheath CABYR binding protein
FTL	0.000413279	1.94168	up	ferritin, light polypeptide
FTO	0.00161263	-1.67876	down	fat mass and obesity associated
FUNDC2	0.00137603	-1.5886	down	FUN14 domain containing 2
FUT10	4.30973e-07	-2.15662	down	fucosyltransferase 10 (alpha (1,3) fucosyltransferase)
FUT6	0.018081	1.83724	up	fucosyltransferase 6 (alpha (1,3) fucosyltransferase)
FUT7	0.00026341	1.58231	up	fucosyltransferase 7 (alpha (1,3) fucosyltransferase)
FXYD1	2.86811e-06	-5.04229	down	FXYD domain containing ion transport regulator 1
FXYD6	3.13095e-05	-2.04536	down	FXYD domain containing ion transport regulator 6
FYB	0.000127161	2.30411	up	FYN binding protein
FZD1	0.0139846	-1.53225	down	frizzled homolog 1 (Drosophila)
FZD4	0.00963872	-1.79433	down	frizzled homolog 4 (Drosophila)
FZD5	0.00650526	-1.64741	down	frizzled homolog 5 (Drosophila)
FZD7	1.42045e-06	-2.76294	down	frizzled homolog 7 (Drosophila)
FZD8	0.00195955	-2.28502	down	frizzled homolog 8 (Drosophila)
G0S2	0.00450603	-2.85581	down	G0/G1switch 2
G6PD	0.00054444	1.85868	up	glucose-6-phosphate dehydrogenase
GAB1	0.000141004	-1.63505	down	GRB2-associated binding protein 1
GABARAPL1	5.05896e-06	-1.79316	down	GABA(A) receptor-associated protein like 1
GABRA2	0.0169109	-2.40267	down	gamma-aminobutyric acid (GABA) A receptor, alpha 2
GABRD	2.03296e-05	1.83029	up	gamma-aminobutyric acid (GABA) A receptor, delta
GABRP	0.00195574	-4.15596	down	gamma-aminobutyric acid (GABA) A receptor, pi
GADD45G	0.000413884	1.73405	up	growth arrest and DNA-damage-inducible, gamma
GAL	0.00186799	1.97787	up	galanin prepropeptide
GAL3ST2	0.000346511	3.59968	up	galactose-3-O-sulfotransferase 2
GAL3ST4	0.0045763	1.79155	up	galactose-3-O-sulfotransferase 4
GALE	3.18911e-06	1.96726	up	UDP-galactose-4-epimerase
GALNS	6.29064e-06	1.65909	up	galactosamine (N-acetyl)-6-sulfate sulfatase
GALNT6	0.021942	1.82734	up	UDP-N-acetyl-alpha-D-galactosamine:polypeptide N-acetylgalactosaminyltransferase 6 (GalNAc-T6)
GALNTL1	4.5585e-06	-3.67419	down	UDP-N-acetyl-alpha-D-galactosamine:polypeptide N-acetylgalactosaminyltransferase-like 1
GAN	0.000137417	-1.66813	down	gigaxonin
GAPDH	0.000862485	1.50503	up	glyceraldehyde-3-phosphate dehydrogenase
GAPT	0.00532305	2.11498	up	GRB2-binding adaptor protein, transmembrane
GARNL3	0.002799	-1.63871	down	GTPase activating Rap/RanGAP domain-like 3
GARS	1.63297e-05	1.56202	up	glycyl-tRNA synthetase
GAS1	6.69863e-06	-2.2142	down	growth arrest-specific 1
GAS2L2	1.8959e-05	1.58814	up	growth arrest-specific 2 like 2
GAS2L3	0.000103973	1.85245	up	growth arrest-specific 2 like 3
GAS7	0.00045201	-1.81412	down	growth arrest-specific 7
GATAD2B	0.00107312	-1.57777	down	GATA zinc finger domain containing 2B
GATM	0.00446238	-1.60608	down	glycine amidinotransferase (L-arginine:glycine amidinotransferase)
GBAP1	4.88029e-06	1.50636	up	glucosidase, beta, acid pseudogene 1
GBP1	0.0141716	1.85607	up	guanylate binding protein 1, interferon-inducible, 67kDa
GBP5	0.000186636	3.55722	up	guanylate binding protein 5
GBX2	1.33978e-06	1.57072	up	gastrulation brain homeobox 2
GCH1	1.67326e-05	1.81037	up	GTP cyclohydrolase 1
GCHFR	0.000528289	1.51957	up	GTP cyclohydrolase I feedback regulator
GCM2	1.24958e-09	1.70777	up	glial cells missing homolog 2 (Drosophila)
GCNT1	0.0483805	1.54622	up	glucosaminyl (N-acetyl) transferase 1, core 2
GCNT4	0.0295944	-1.54229	down	glucosaminyl (N-acetyl) transferase 4, core 2
GCOM1	0.000116921	-3.04512	down	GRINL1A complex locus
GDA	3.29184e-05	1.76966	up	guanine deaminase
GDF10	9.05196e-06	-4.16838	down	growth differentiation factor 10
GDF15	0.0132762	1.5932	up	growth differentiation factor 15
GDF5	0.000264797	-1.7864	down	growth differentiation factor 5
GEM	0.000452341	-2.13643	down	GTP binding protein overexpressed in skeletal muscle
GEN1	4.6303e-06	2.2516	up	Gen homolog 1, endonuclease (Drosophila)
GFI1	0.0123278	1.58153	up	growth factor independent 1 transcription repressor
GFOD1	0.00096152	-1.65246	down	glucose-fructose oxidoreductase domain containing 1
GFRA1	0.00474672	-2.74888	down	GDNF family receptor alpha 1
GGCT	0.000265711	1.70622	up	gamma-glutamylcyclotransferase
GGT7	0.000981273	-1.6311	down	gamma-glutamyltransferase 7
GGT8P	0.0403474	-1.5833	down	gamma-glutamyltransferase 8 pseudogene
GGTA1	0.00195045	-1.50098	down	glycoprotein, alpha-galactosyltransferase 1 pseudogene
GHR	0.000608692	-2.88881	down	growth hormone receptor
GIMAP8	0.0019352	-1.65943	down	GTPase, IMAP family member 8
GINS1	0.00380902	1.93533	up	GINS complex subunit 1 (Psf1 homolog)
GINS2	0.000815299	1.702	up	GINS complex subunit 2 (Psf2 homolog)
GINS4	0.00141065	1.79008	up	GINS complex subunit 4 (Sld5 homolog)
GIPC2	9.32991e-05	-2.22043	down	GIPC PDZ domain containing family, member 2
GJC2	5.06613e-06	-1.95634	down	gap junction protein, gamma 2, 47kDa
GK	7.7588e-06	1.75665	up	glycerol kinase
GLG1	4.63204e-06	-1.5437	down	golgi glycoprotein 1
GLI2	0.00037566	-1.85143	down	GLI family zinc finger 2
GLIPR1L2	0.0110408	-1.51727	down	GLI pathogenesis-related 1 like 2
GLIS1	0.00305958	-1.67772	down	GLIS family zinc finger 1
GLRX	0.00243025	1.61039	up	glutaredoxin (thioltransferase)
GLT25D1	8.40351e-05	1.57727	up	glycosyltransferase 25 domain containing 1
GLT25D2	7.14098e-07	-3.76147	down	glycosyltransferase 25 domain containing 2
GLT8D2	0.0040469	-1.58512	down	glycosyltransferase 8 domain containing 2
GLTSCR2	1.00701e-07	-1.85699	down	glioma tumor suppressor candidate region gene 2
GLYAT	0.00182813	-2.7404	down	glycine-N-acyltransferase
GLYATL1	0.0217212	1.62684	up	glycine-N-acyltransferase-like 1
GMIP	9.52608e-07	1.84495	up	GEM interacting protein
GMPPA	1.7224e-06	1.58362	up	GDP-mannose pyrophosphorylase A
GNAI1	3.7794e-05	-1.86539	down	guanine nucleotide binding protein (G protein), alpha inhibiting activity polypeptide 1
GNAL	2.56429e-05	-1.7946	down	guanine nucleotide binding protein (G protein), alpha activating activity polypeptide, olfactory type
GNAS	0.0301335	-1.94211	down	GNAS complex locus
GNG11	2.68061e-05	-2.45532	down	guanine nucleotide binding protein (G protein), gamma 11
GNG13	0.00144034	1.57171	up	guanine nucleotide binding protein (G protein), gamma 13
GNG2	0.0134709	-1.5494	down	guanine nucleotide binding protein (G protein), gamma 2
GNG5	9.25694e-08	1.56637	up	guanine nucleotide binding protein (G protein), gamma 5
GNG7	0.000264183	-1.93321	down	guanine nucleotide binding protein (G protein), gamma 7
GNGT2	0.00440828	1.51668	up	guanine nucleotide binding protein (G protein), gamma transducing activity polypeptide 2
GNL1	7.52611e-06	-2.07684	down	guanine nucleotide binding protein-like 1
GNLY	0.00543524	1.7571	up	granulysin
GOLGA2P2Y	0.000385427	-1.55417	down	golgin A2 pseudogene 2, Y-linked
GOLGA6A	0.00431178	1.62035	up	golgin A6 family, member A
GPAM	0.00570427	-2.51987	down	glycerol-3-phosphate acyltransferase, mitochondrial
GPATCH2	1.40727e-05	1.54107	up	G patch domain containing 2
GPC3	1.47119e-05	-4.40788	down	glypican 3
GPD1	0.0190691	-1.92442	down	glycerol-3-phosphate dehydrogenase 1 (soluble)
GPD1L	0.000826072	-1.60182	down	glycerol-3-phosphate dehydrogenase 1-like
GPER	0.000242037	-2.191	down	G protein-coupled estrogen receptor 1
GPHN	0.00220741	-1.52677	down	gephyrin
GPIHBP1	6.743e-05	-1.97456	down	glycosylphosphatidylinositol anchored high density lipoprotein binding protein 1
GPLD1	0.00191456	-1.93509	down	glycosylphosphatidylinositol specific phospholipase D1
GPM6B	5.69655e-06	-2.31425	down	glycoprotein M6B
GPNMB	0.0115392	1.52598	up	glycoprotein (transmembrane) nmb
GPR116	0.000437742	-1.84801	down	G protein-coupled receptor 116
GPR124	2.5612e-05	-2.23485	down	G protein-coupled receptor 124
GPR125	0.000279152	-1.60516	down	G protein-coupled receptor 125
GPR132	0.000215392	1.73062	up	G protein-coupled receptor 132
GPR133	0.00490839	-1.82475	down	G protein-coupled receptor 133
GPR146	0.000244761	-2.25324	down	G protein-coupled receptor 146
GPR15	0.0423981	-1.85465	down	G protein-coupled receptor 15
GPR160	0.00749094	1.59098	up	G protein-coupled receptor 160
GPR171	7.18105e-05	2.65754	up	G protein-coupled receptor 171
GPR172A	1.51876e-05	1.75218	up	G protein-coupled receptor 172A
GPR18	0.00342186	1.87212	up	G protein-coupled receptor 18
GPR183	0.0019914	1.76691	up	G protein-coupled receptor 183
GPR19	0.000132476	2.46901	up	G protein-coupled receptor 19
GPR20	0.0153494	-1.55199	down	G protein-coupled receptor 20
GPR31	0.000691741	1.5118	up	G protein-coupled receptor 31
GPR52	0.000151936	1.67259	up	G protein-coupled receptor 52
GPR65	0.000432728	2.28308	up	G protein-coupled receptor 65
GPR68	0.000518452	1.75257	up	G protein-coupled receptor 68
GPR75	0.00060028	-1.76501	down	G protein-coupled receptor 75
GPR81	0.0052832	-1.89388	down	G protein-coupled receptor 81
GPR84	4.7178e-05	2.67206	up	G protein-coupled receptor 84
GPR88	0.00917475	-2.24184	down	G protein-coupled receptor 88
GPRASP1	6.01023e-06	-2.69806	down	G protein-coupled receptor associated sorting protein 1
GPRASP2	3.16939e-06	-2.49016	down	G protein-coupled receptor associated sorting protein 2
GPRC5A	0.0108269	1.58867	up	G protein-coupled receptor, family C, group 5, member A
GPRC5B	3.60255e-06	-2.57365	down	G protein-coupled receptor, family C, group 5, member B
GPRC5C	3.71854e-05	-1.59842	down	G protein-coupled receptor, family C, group 5, member C
GPRIN1	2.7625e-06	2.41978	up	G protein regulated inducer of neurite outgrowth 1
GPRIN2	0.00286406	-1.95109	down	G protein regulated inducer of neurite outgrowth 2
GPRIN3	0.00474672	1.61987	up	GPRIN family member 3
GPX2	0.00244822	-2.19271	down	glutathione peroxidase 2 (gastrointestinal)
GPX3	0.0070066	-2.17353	down	glutathione peroxidase 3 (plasma)
GRAMD1C	0.00967745	-1.81351	down	GRAM domain containing 1C
GRAMD2	0.00739817	-1.93867	down	GRAM domain containing 2
GRAMD3	1.56516e-06	-2.46719	down	GRAM domain containing 3
GRAP2	0.026993	1.75272	up	GRB2-related adaptor protein 2
GRASP	0.000191359	-1.78243	down	GRP1 (general receptor for phosphoinositides 1)-associated scaffold protein
GREM1	0.0193085	1.72436	up	gremlin 1
GREM2	8.62587e-05	-2.76171	down	gremlin 2
GRIA1	0.0305042	-2.07985	down	glutamate receptor, ionotropic, AMPA 1
GRIA2	0.00495892	-2.08175	down	glutamate receptor, ionotropic, AMPA 2
GRIA3	9.92825e-05	-2.49712	down	glutamate receptor, ionotrophic, AMPA 3
GRIA4	2.24436e-07	-4.21538	down	glutamate receptor, ionotrophic, AMPA 4
GRID1	5.12167e-05	-1.62877	down	glutamate receptor, ionotropic, delta 1
GRIK1	0.00483055	-1.87763	down	glutamate receptor, ionotropic, kainate 1
GRIK1-AS1	0.000545399	-2.41687	down	GRIK1 antisense RNA 1 (non-protein coding)
GRIK2	0.0226738	-1.56376	down	glutamate receptor, ionotropic, kainate 2
GRIN2A	0.0441267	-2.00974	down	glutamate receptor, ionotropic, N-methyl D-aspartate 2A
GRIP1	0.0064319	1.56313	up	glutamate receptor interacting protein 1
GRIP2	1.0821e-05	-1.79799	down	glutamate receptor interacting protein 2
GRIPAP1	8.5381e-05	1.63188	up	GRIP1 associated protein 1
GRK5	0.000104122	-1.6196	down	G protein-coupled receptor kinase 5
GRK6	1.42632e-05	1.70617	up	G protein-coupled receptor kinase 6
GRK7	1.88962e-05	1.56215	up	G protein-coupled receptor kinase 7
GRM4	5.03902e-05	1.57876	up	glutamate receptor, metabotropic 4
GRPR	0.0265127	-2.99661	down	gastrin-releasing peptide receptor
GRRP1	2.26734e-05	-2.04539	down	glycine/arginine rich protein 1
GSC	0.0165296	-1.60267	down	goosecoid homeobox
GSDMA	1.05858e-05	1.66047	up	gasdermin A
GSDMB	0.0231506	1.53853	up	gasdermin B
GSG1	3.67576e-08	1.73927	up	germ cell associated 1
GSG1L	3.22186e-09	2.01941	up	GSG1-like
GSG2	0.000547122	2.25789	up	germ cell associated 2 (haspin)
GSN	4.02118e-07	-2.9809	down	gelsolin
GSTM1	4.26783e-05	-2.00159	down	glutathione S-transferase mu 1
GSTM2	6.25299e-06	-2.36101	down	glutathione S-transferase mu 2 (muscle)
GSTM2P1	4.12794e-06	-2.26648	down	glutathione S-transferase mu 2 (muscle) pseudogene 1
GSTM5	1.5987e-05	-2.0895	down	glutathione S-transferase mu 5
GSX1	6.8122e-07	1.75613	up	GS homeobox 1
GTF2IRD2	3.4907e-06	-1.62073	down	GTF2I repeat domain containing 2
GTSE1	3.80635e-05	2.898	up	G-2 and S-phase expressed 1
GUCA2B	0.0475186	-1.58949	down	guanylate cyclase activator 2B (uroguanylin)
GUCY1A3	0.00134771	-1.61518	down	guanylate cyclase 1, soluble, alpha 3
GUCY2C	3.73656e-08	1.7222	up	guanylate cyclase 2C (heat stable enterotoxin receptor)
GUCY2E	2.55024e-05	1.52855	up	guanylate cyclase 2E
GULP1	5.6823e-08	-3.30286	down	GULP, engulfment adaptor PTB domain containing 1
GYG2	0.0152383	-2.44592	down	glycogenin 2
GYPC	0.00121424	-1.72327	down	glycophorin C (Gerbich blood group)
GYPE	6.19096e-06	1.50341	up	glycophorin E (MNS blood group)
GZMA	0.00123754	2.35688	up	granzyme A (granzyme 1, cytotoxic T-lymphocyte-associated serine esterase 3)
GZMB	0.000893879	2.93894	up	granzyme B (granzyme 2, cytotoxic T-lymphocyte-associated serine esterase 1)
GZMH	0.000401905	1.6172	up	granzyme H (cathepsin G-like 2, protein h-CCPX)
GZMK	0.00110731	2.91221	up	granzyme K (granzyme 3; tryptase II)
H2AFX	0.0024664	1.6593	up	H2A histone family, member X
H2AFY	3.30352e-07	1.84805	up	H2A histone family, member Y
H2AFZ	2.69401e-06	1.77907	up	H2A histone family, member Z
H3F3B	2.57231e-05	-2.22093	down	H3 histone, family 3B (H3.3B)
HABP4	1.5987e-05	-1.63907	down	hyaluronan binding protein 4
HAGHL	9.10748e-07	2.602	up	hydroxyacylglutathione hydrolase-like
HAND1	0.00263472	1.67416	up	heart and neural crest derivatives expressed 1
HAND2	4.55145e-05	-2.02025	down	heart and neural crest derivatives expressed 2
HAPLN4	0.00319696	-1.90804	down	hyaluronan and proteoglycan link protein 4
HAS3	5.0479e-06	-2.58454	down	hyaluronan synthase 3
HAVCR1	0.000189788	-1.5018	down	hepatitis A virus cellular receptor 1
HAVCR2	4.11459e-06	1.93931	up	hepatitis A virus cellular receptor 2
HBA2	0.0119214	-2.64494	down	hemoglobin, alpha 2
HBB	0.00644767	-2.9652	down	hemoglobin, beta
HBD	0.00585181	-3.05924	down	hemoglobin, delta
HBEGF	0.019121	-1.65337	down	heparin-binding EGF-like growth factor
HBG1	0.0121324	-1.9617	down	hemoglobin, gamma A
HCFC2	1.54057e-06	-1.61028	down	host cell factor C2
HCG11	3.30627e-07	-1.54827	down	HLA complex group 11
HCK	1.46222e-05	2.08736	up	hemopoietic cell kinase
HCLS1	0.00390987	1.58467	up	hematopoietic cell-specific Lyn substrate 1
HCN2	0.000546287	1.68535	up	hyperpolarization activated cyclic nucleotide-gated potassium channel 2
HCST	0.000284112	2.02479	up	hematopoietic cell signal transducer
HDGF	0.00106725	1.50095	up	hepatoma-derived growth factor
HEATR7A	8.39975e-05	1.99856	up	HEAT repeat containing 7A
HECTD2	0.000977194	-1.65556	down	HECT domain containing 2
HECW1	8.24444e-05	1.58049	up	HECT, C2 and WW domain containing E3 ubiquitin protein ligase 1
HELLS	0.000147208	1.63587	up	helicase, lymphoid-specific
HEPACAM	0.000667899	-2.63235	down	hepatocyte cell adhesion molecule
HEPN1	0.000430769	-2.94587	down	HEPACAM opposite strand 1
HERV-V2	0.00379971	2.72244	up	envelope glycoprotein ENVV2
HES6	3.63399e-05	2.12203	up	hairy and enhancer of split 6 (Drosophila)
HEXIM1	0.000427261	-1.57438	down	hexamethylene bis-acetamide inducible 1
HEY2	6.86353e-05	-2.75706	down	hairy/enhancer-of-split related with YRPW motif 2
HGF	0.00543738	-1.89273	down	hepatocyte growth factor (hepapoietin A; scatter factor)
HHIP	0.00940792	-1.95501	down	hedgehog interacting protein
HHLA2	0.0010869	1.93452	up	HERV-H LTR-associating 2
HIC1	0.000603129	-1.76039	down	hypermethylated in cancer 1
HIF1A	0.00223497	1.55646	up	hypoxia inducible factor 1, alpha subunit (basic helix-loop-helix transcription factor)
HIF3A	5.7723e-07	-2.58914	down	hypoxia inducible factor 3, alpha subunit
HIP1R	0.000121759	-1.85668	down	huntingtin interacting protein 1 related
HIPK3	0.000199073	-1.59333	down	homeodomain interacting protein kinase 3
HIST1H1B	4.4823e-06	2.71773	up	histone cluster 1, H1b
HIST1H2AB	7.82692e-06	1.77552	up	histone cluster 1, H2ab
HIST1H2AD	5.03463e-06	1.80899	up	histone cluster 1, H2ad
HIST1H2AI	1.87876e-07	3.88828	up	histone cluster 1, H2ai
HIST1H2AJ	9.03566e-06	1.73935	up	histone cluster 1, H2aj
HIST1H2AL	3.93704e-05	2.45529	up	histone cluster 1, H2al
HIST1H2AM	6.02659e-07	2.28461	up	histone cluster 1, H2am
HIST1H2BB	2.09059e-05	1.73235	up	histone cluster 1, H2bb
HIST1H2BD	0.00070535	1.50508	up	histone cluster 1, H2bd
HIST1H2BE	0.00101742	1.63598	up	histone cluster 1, H2be
HIST1H2BF	7.1432e-06	2.10926	up	histone cluster 1, H2bf
HIST1H2BG	8.03785e-06	1.86822	up	histone cluster 1, H2bg
HIST1H2BH	2.50917e-05	1.77976	up	histone cluster 1, H2bh
HIST1H2BI	0.000679952	1.54633	up	histone cluster 1, H2bi
HIST1H2BJ	0.0018584	1.52195	up	histone cluster 1, H2bj
HIST1H2BK	0.000411188	1.58534	up	histone cluster 1, H2bk
HIST1H2BL	2.03153e-05	1.99112	up	histone cluster 1, H2bl
HIST1H2BM	0.000538235	1.64212	up	histone cluster 1, H2bm
HIST1H2BN	9.44357e-05	1.57569	up	histone cluster 1, H2bn
HIST1H2BO	1.2244e-05	1.74247	up	histone cluster 1, H2bo
HIST1H3B	2.00481e-06	2.429	up	histone cluster 1, H3b
HIST1H3C	2.86945e-06	2.23746	up	histone cluster 1, H3c
HIST1H3D	3.34532e-06	1.97759	up	histone cluster 1, H3d
HIST1H3E	2.18951e-06	2.67161	up	histone cluster 1, H3e
HIST1H3F	2.47335e-06	2.38413	up	histone cluster 1, H3f
HIST1H3G	2.01418e-06	2.23522	up	histone cluster 1, H3g
HIST1H3H	1.90351e-07	2.37981	up	histone cluster 1, H3h
HIST1H3I	2.59331e-05	2.3579	up	histone cluster 1, H3i
HIST1H3J	0.00015496	2.07993	up	histone cluster 1, H3j
HIST1H4D	0.00368879	1.52845	up	histone cluster 1, H4d
HIST1H4I	0.000426604	1.81879	up	histone cluster 1, H4i
HIST1H4K	3.07166e-06	1.79036	up	histone cluster 1, H4k
HIST1H4L	0.00664756	1.66582	up	histone cluster 1, H4l
HIST2H2AA4	5.42815e-05	1.67488	up	histone cluster 2, H2aa4
HIST2H2BF	0.00452197	1.52365	up	histone cluster 2, H2bf
HIST2H3A	2.79629e-05	2.42454	up	histone cluster 2, H3a
HIST2H3D	0.000434327	1.62323	up	histone cluster 2, H3d
HIST2H4B	0.00207385	1.63369	up	histone cluster 2, H4b
HJURP	0.00495892	2.18454	up	Holliday junction recognition protein
HK3	0.000150127	2.19882	up	hexokinase 3 (white cell)
HLA-A	0.00206693	1.61792	up	major histocompatibility complex, class I, A
HLA-DMA	0.000317143	1.67042	up	major histocompatibility complex, class II, DM alpha
HLA-DMB	8.12694e-05	2.01526	up	major histocompatibility complex, class II, DM beta
HLA-DOA	0.00141136	1.69957	up	major histocompatibility complex, class II, DO alpha
HLA-DOB	0.039373	1.6608	up	major histocompatibility complex, class II, DO beta
HLA-DPA1	0.000646528	1.87876	up	major histocompatibility complex, class II, DP alpha 1
HLA-DPB1	0.000574887	1.86186	up	major histocompatibility complex, class II, DP beta 1
HLA-DPB2	0.000988921	1.58676	up	major histocompatibility complex, class II, DP beta 2 (pseudogene)
HLA-DQA1	4.00801e-05	2.64963	up	major histocompatibility complex, class II, DQ alpha 1
HLA-DQA2	2.8665e-05	2.24838	up	major histocompatibility complex, class II, DQ alpha 2
HLA-DQB1	5.03592e-05	2.36422	up	major histocompatibility complex, class II, DQ beta 1
HLA-DQB2	6.9813e-05	2.52577	up	major histocompatibility complex, class II, DQ beta 2
HLA-DRA	0.000424601	1.92921	up	major histocompatibility complex, class II, DR alpha
HLA-DRB1	0.000170558	2.03015	up	major histocompatibility complex, class II, DR beta 1
HLA-DRB3	0.000673935	1.81314	up	major histocompatibility complex, class II, DR beta 3
HLA-DRB4	0.000480592	1.86617	up	major histocompatibility complex, class II, DR beta 4
HLA-DRB5	0.000232121	1.91632	up	major histocompatibility complex, class II, DR beta 5
HLA-F	0.00202418	1.72366	up	major histocompatibility complex, class I, F
HLA-J	0.00186753	1.51022	up	major histocompatibility complex, class I, J (pseudogene)
HLF	4.58669e-08	-4.14541	down	hepatic leukemia factor
HM13	1.58948e-07	1.82561	up	histocompatibility (minor) 13
HMBOX1	1.29379e-05	-1.51601	down	homeobox containing 1
HMGA1	0.00044213	1.93175	up	high mobility group AT-hook 1
HMGB3	0.00233715	2.11203	up	high-mobility group box 3
HMGB3P1	0.00148411	2.16505	up	high-mobility group box 3 pseudogene 1
HMGB3P22	0.012091	1.58538	up	high-mobility group box 3 pseudogene 22
HMGCLL1	8.07642e-05	-2.60121	down	3-hydroxymethyl-3-methylglutaryl-CoA lyase-like 1
HMMR	0.00186918	2.39755	up	hyaluronan-mediated motility receptor (RHAMM)
HMOX1	0.00123789	1.97507	up	heme oxygenase (decycling) 1
HMX1	0.00038627	-1.5148	down	H6 family homeobox 1
HN1	2.96801e-06	2.14938	up	hematological and neurological expressed 1
HNRNPD	0.000248759	-1.75451	down	heterogeneous nuclear ribonucleoprotein D (AU-rich element RNA binding protein 1, 37kDa)
HNRPDL	3.73666e-05	-1.69861	down	heterogeneous nuclear ribonucleoprotein D-like
HOGA1	0.00140089	-2.39127	down	4-hydroxy-2-oxoglutarate aldolase 1
HOMER1	7.76934e-06	1.52892	up	homer homolog 1 (Drosophila)
HOPX	0.0321724	1.5396	up	HOP homeobox
HORMAD1	0.000182124	2.95669	up	HORMA domain containing 1
HOXA10	0.00590432	-2.16241	down	homeobox A10
HOXA13	0.00553366	-1.65762	down	homeobox A13
HOXA2	4.1502e-06	-3.11121	down	homeobox A2
HOXA3	6.55551e-07	-3.50729	down	homeobox A3
HOXA4	4.64594e-07	-4.14186	down	homeobox A4
HOXA5	1.38992e-06	-4.28087	down	homeobox A5
HOXA6	1.78676e-05	-2.60634	down	homeobox A6
HOXA7	0.000580144	-2.21049	down	homeobox A7
HOXA9	0.00144977	-2.44049	down	homeobox A9
HOXD3	2.8958e-05	-2.25745	down	homeobox D3
HOXD4	1.0653e-05	-3.29174	down	homeobox D4
HOXD8	0.00298732	-1.63483	down	homeobox D8
HOXD9	8.24295e-05	-1.96513	down	homeobox D9
HPDL	0.0228255	1.61721	up	4-hydroxyphenylpyruvate dioxygenase-like
HPSE	0.0187802	1.51019	up	heparanase
HPSE2	6.90806e-07	-10.7308	down	heparanase 2
HPX	0.0359364	1.6606	up	hemopexin
HRASLS	1.73351e-05	1.80312	up	HRAS-like suppressor
HRASLS5	7.56108e-06	-1.78334	down	HRAS-like suppressor family, member 5
HRC	0.000549931	-1.62642	down	histidine rich calcium binding protein
HRCT1	1.63802e-05	-2.05769	down	histidine rich carboxyl terminus 1
HS1BP3	4.00066e-05	1.72836	up	HCLS1 binding protein 3
HS3ST2	0.0332407	2.04855	up	heparan sulfate (glucosamine) 3-O-sulfotransferase 2
HS3ST4	1.06985e-05	-4.47706	down	heparan sulfate (glucosamine) 3-O-sulfotransferase 4
HS6ST3	0.00788838	2.81148	up	heparan sulfate 6-O-sulfotransferase 3
HSD11B2	0.000248742	-2.1476	down	hydroxysteroid (11-beta) dehydrogenase 2
HSD17B13	0.0361605	-1.99462	down	hydroxysteroid (17-beta) dehydrogenase 13
HSD17B6	2.15801e-06	3.6224	up	hydroxysteroid (17-beta) dehydrogenase 6 homolog (mouse)
HSD17B7	4.52817e-05	1.50971	up	hydroxysteroid (17-beta) dehydrogenase 7
HSH2D	0.00116914	1.85297	up	hematopoietic SH2 domain containing
HSPA12A	0.0102593	-1.60571	down	heat shock 70kDa protein 12A
HSPA12B	9.99964e-05	-1.82781	down	heat shock 70kD protein 12B
HSPA4L	0.000641256	-2.16401	down	heat shock 70kDa protein 4-like
HSPA6	0.000168573	2.02764	up	heat shock 70kDa protein 6 (HSP70B')
HSPA8	0.000455871	1.56745	up	heat shock 70kDa protein 8
HSPB2	2.02934e-05	-2.95443	down	heat shock 27kDa protein 2
HSPB6	0.00265032	-2.79522	down	heat shock protein, alpha-crystallin-related, B6
HSPB7	0.000920977	-3.40456	down	heat shock 27kDa protein family, member 7 (cardiovascular)
HSPH1	0.000390221	1.70756	up	heat shock 105kDa/110kDa protein 1
HTR1F	0.0132186	-1.6176	down	5-hydroxytryptamine (serotonin) receptor 1F
HTR5A	4.4062e-06	1.62606	up	5-hydroxytryptamine (serotonin) receptor 5A
HTRA3	0.00709827	1.85732	up	HtrA serine peptidase 3
HTRA4	4.33779e-06	3.02392	up	HtrA serine peptidase 4
HVCN1	0.00410227	1.58929	up	hydrogen voltage-gated channel 1
HYALP1	3.26916e-05	1.58489	up	hyaluronoglucosaminidase pseudogene 1
HYDIN	0.0162044	-1.79098	down	hydrocephalus inducing homolog (mouse)
HYMAI	0.000123144	-1.85886	down	hydatidiform mole associated and imprinted (non-protein coding)
ICAM1	0.00369897	1.6088	up	intercellular adhesion molecule 1
ICAM3	8.16248e-05	1.5394	up	intercellular adhesion molecule 3
ICOS	0.00291978	2.27938	up	inducible T-cell co-stimulator
ID1	8.30243e-05	-2.32712	down	inhibitor of DNA binding 1, dominant negative helix-loop-helix protein
ID4	2.52786e-07	-2.92966	down	inhibitor of DNA binding 4, dominant negative helix-loop-helix protein
IDH2	0.000202525	1.79286	up	isocitrate dehydrogenase 2 (NADP+), mitochondrial
IDO1	0.000444883	3.38399	up	indoleamine 2,3-dioxygenase 1
IER2	0.000208949	-2.0818	down	immediate early response 2
IFFO2	0.000261815	-2.11862	down	intermediate filament family orphan 2
IFI30	9.43349e-07	4.04312	up	interferon, gamma-inducible protein 30
IFI35	0.000627658	1.50308	up	interferon-induced protein 35
IFI44	0.000897154	1.67073	up	interferon-induced protein 44
IFI6	0.000382871	2.21805	up	interferon, alpha-inducible protein 6
IFIH1	0.000984737	1.69062	up	interferon induced with helicase C domain 1
IFIT3	0.00403059	1.55212	up	interferon-induced protein with tetratricopeptide repeats 3
IFNE	0.0136867	-1.58953	down	interferon, epsilon
IFNG	0.0154366	2.1348	up	interferon, gamma
IFT57	3.46081e-05	-1.73981	down	intraflagellar transport 57 homolog (Chlamydomonas)
IGDCC4	0.0171559	-1.70805	down	immunoglobulin superfamily, DCC subclass, member 4
IGF1	0.00143003	-2.06203	down	insulin-like growth factor 1 (somatomedin C)
IGF1R	0.0488809	-1.59919	down	insulin-like growth factor 1 receptor
IGF2	0.000505604	-2.86832	down	insulin-like growth factor 2 (somatomedin A)
IGF2BP3	0.022972	1.64484	up	insulin-like growth factor 2 mRNA binding protein 3
IGFBP4	0.00583698	-1.72082	down	insulin-like growth factor binding protein 4
IGFBP5	0.00273356	-1.7126	down	insulin-like growth factor binding protein 5
IGFBP6	1.07448e-06	-4.49555	down	insulin-like growth factor binding protein 6
IGFL1	0.000835564	2.05771	up	IGF-like family member 1
IGJ	0.000662325	-3.86292	down	immunoglobulin J polypeptide, linker protein for immunoglobulin alpha and mu polypeptides
IGSF10	1.82699e-06	-5.57841	down	immunoglobulin superfamily, member 10
IGSF6	5.7651e-05	2.28705	up	immunoglobulin superfamily, member 6
IKBKE	7.30232e-05	1.79565	up	inhibitor of kappa light polypeptide gene enhancer in B-cells, kinase epsilon
IKBKG	1.21962e-05	1.50871	up	inhibitor of kappa light polypeptide gene enhancer in B-cells, kinase gamma
IKZF1	0.00209861	2.07205	up	IKAROS family zinc finger 1 (Ikaros)
IKZF3	0.00194569	2.54452	up	IKAROS family zinc finger 3 (Aiolos)
IL10RA	0.00201254	1.72551	up	interleukin 10 receptor, alpha
IL12RB1	0.000109329	2.53548	up	interleukin 12 receptor, beta 1
IL12RB2	0.00352961	1.74161	up	interleukin 12 receptor, beta 2
IL16	0.00325418	-1.97969	down	interleukin 16 (lymphocyte chemoattractant factor)
IL17B	0.000238327	-2.53656	down	interleukin 17B
IL17D	0.000267047	-1.71883	down	interleukin 17D
IL17RB	0.0303936	-1.68635	down	interleukin 17 receptor B
IL17RD	3.03379e-07	-3.12914	down	interleukin 17 receptor D
IL18	0.000340779	2.14352	up	interleukin 18 (interferon-gamma-inducing factor)
IL18BP	0.0030599	1.64867	up	interleukin 18 binding protein
IL18R1	0.00261759	1.63339	up	interleukin 18 receptor 1
IL18RAP	0.0236912	1.50752	up	interleukin 18 receptor accessory protein
IL1F5	6.61018e-07	1.53362	up	interleukin 1 family, member 5 (delta)
IL1RN	0.00128809	2.06136	up	interleukin 1 receptor antagonist
IL20	0.000210335	1.99893	up	interleukin 20
IL20RA	0.000247065	-4.57501	down	interleukin 20 receptor, alpha
IL21	2.90034e-05	2.89702	up	interleukin 21
IL21R	7.74067e-06	5.31733	up	interleukin 21 receptor
IL24	8.56691e-06	1.60875	up	interleukin 24
IL26	4.49889e-10	1.73744	up	interleukin 26
IL29	7.25589e-06	1.72302	up	interleukin 29 (interferon, lambda 1)
IL2RA	0.000644385	2.35582	up	interleukin 2 receptor, alpha
IL2RB	0.00205328	2.00373	up	interleukin 2 receptor, beta
IL2RG	0.00662168	1.93422	up	interleukin 2 receptor, gamma
IL32	0.00518533	1.95319	up	interleukin 32
IL33	4.73224e-05	-3.22478	down	interleukin 33
IL34	0.000542302	-2.15041	down	interleukin 34
IL4I1	1.07372e-05	4.36343	up	interleukin 4 induced 1
IL6	0.0481384	-1.9516	down	interleukin 6 (interferon, beta 2)
IL6ST	0.0158911	-1.70427	down	interleukin 6 signal transducer (gp130, oncostatin M receptor)
IL7R	0.0164674	1.79814	up	interleukin 7 receptor
IL9R	4.64435e-05	1.84852	up	interleukin 9 receptor
ILDR2	0.00113546	1.89344	up	immunoglobulin-like domain containing receptor 2
ING5	0.000528107	-1.54984	down	inhibitor of growth family, member 5
INHBA	5.50283e-07	4.5787	up	inhibin, beta A
INHBB	0.00112828	-1.87544	down	inhibin, beta B
INMT	0.00011816	-2.66119	down	indolethylamine N-methyltransferase
INPP1	1.00606e-05	-1.65818	down	inositol polyphosphate-1-phosphatase
INTS7	0.000255482	1.63578	up	integrator complex subunit 7
INTU	1.94859e-05	-1.99876	down	inturned planar cell polarity effector homolog (Drosophila)
INVS	2.8764e-06	-1.63254	down	inversin
IPCEF1	0.0336312	1.52658	up	interaction protein for cytohesin exchange factors 1
IPO13	1.13042e-07	1.51983	up	importin 13
IPO4	0.000186416	1.67226	up	importin 4
IQCA1	0.00954572	-1.6675	down	IQ motif containing with AAA domain 1
IQGAP3	0.000229386	2.66862	up	IQ motif containing GTPase activating protein 3
IQSEC3	0.00419467	-1.71385	down	IQ motif and Sec7 domain 3
IQUB	0.0175482	-2.17295	down	IQ motif and ubiquitin domain containing
IRAK1	0.000834028	1.5063	up	interleukin-1 receptor-associated kinase 1
IRAK1BP1	3.52653e-05	-1.62263	down	interleukin-1 receptor-associated kinase 1 binding protein 1
IRF1	0.00280114	1.8268	up	interferon regulatory factor 1
IRF5	1.79622e-05	2.03582	up	interferon regulatory factor 5
IRF7	6.08035e-06	2.06602	up	interferon regulatory factor 7
IRF8	0.00604139	1.71429	up	interferon regulatory factor 8
IRF9	2.33034e-05	1.67647	up	interferon regulatory factor 9
IRS1	0.00107126	-2.22327	down	insulin receptor substrate 1
IRS2	8.65736e-06	-2.16381	down	insulin receptor substrate 2
IRX1	5.72231e-05	-4.16327	down	iroquois homeobox 1
IRX2	0.000904149	-2.68762	down	iroquois homeobox 2
IRX4	0.00165117	-2.5711	down	iroquois homeobox 4
IRX6	0.0058647	-2.16281	down	iroquois homeobox 6
ISG15	2.0918e-05	2.47864	up	ISG15 ubiquitin-like modifier
ISG20	0.000907908	1.92361	up	interferon stimulated exonuclease gene 20kDa
ISL1	0.0272384	-1.79027	down	ISL LIM homeobox 1
ISM1	0.00291975	-2.19566	down	isthmin 1 homolog (zebrafish)
ISOC2	1.04458e-05	1.71735	up	isochorismatase domain containing 2
ISPD	7.77609e-05	-2.08317	down	isoprenoid synthase domain containing
ITGA1	0.00180225	-1.57462	down	integrin, alpha 1
ITGA4	0.000263375	1.97766	up	integrin, alpha 4 (antigen CD49D, alpha 4 subunit of VLA-4 receptor)
ITGA6	0.00198801	-1.7354	down	integrin, alpha 6
ITGA7	0.00156668	-2.27885	down	integrin, alpha 7
ITGA8	0.0130088	-1.5417	down	integrin, alpha 8
ITGA9	3.62813e-06	-2.28642	down	integrin, alpha 9
ITGAD	0.000691488	2.00997	up	integrin, alpha D
ITGAL	1.63975e-05	2.21715	up	integrin, alpha L (antigen CD11A (p180), lymphocyte function-associated antigen 1; alpha polypeptide)
ITGAM	0.000610343	2.04716	up	integrin, alpha M (complement component 3 receptor 3 subunit)
ITGAX	2.42055e-06	3.45753	up	integrin, alpha X (complement component 3 receptor 4 subunit)
ITGB1BP1	0.00040049	-1.55468	down	integrin beta 1 binding protein 1
ITGB1BP2	1.30535e-05	1.72648	up	integrin beta 1 binding protein (melusin) 2
ITGB2	1.38485e-05	2.65158	up	integrin, beta 2 (complement component 3 receptor 3 and 4 subunit)
ITGB4	0.000713885	-1.92983	down	integrin, beta 4
ITGB7	0.00426085	1.9827	up	integrin, beta 7
ITGB8	0.0173534	-2.47514	down	integrin, beta 8
ITIH2	0.00505137	-2.51243	down	inter-alpha (globulin) inhibitor H2
ITIH5	0.000337373	-4.12602	down	inter-alpha (globulin) inhibitor H5
ITK	0.00389714	2.10382	up	IL2-inducible T-cell kinase
ITM2A	2.14592e-06	-3.08301	down	integral membrane protein 2A
ITM2B	2.14706e-06	-1.54468	down	integral membrane protein 2B
ITM2C	0.0477763	-1.52482	down	integral membrane protein 2C
ITPR1	0.0044024	-1.52089	down	inositol 1,4,5-triphosphate receptor, type 1
ITPR2	0.000305019	-1.62202	down	inositol 1,4,5-triphosphate receptor, type 2
ITPRIPL1	0.000109267	-1.80581	down	inositol 1,4,5-triphosphate receptor interacting protein-like 1
ITSN1	0.00062423	-1.72357	down	intersectin 1 (SH3 domain protein)
JAG2	1.03021e-06	-1.59863	down	jagged 2
JAK3	0.00841248	1.58152	up	Janus kinase 3
JAKMIP1	1.70789e-05	2.98847	up	janus kinase and microtubule interacting protein 1
JAKMIP2	4.90627e-05	1.95664	up	janus kinase and microtubule interacting protein 2
JAM2	3.15151e-07	-3.05201	down	junctional adhesion molecule 2
JAM3	0.000261815	-1.8864	down	junctional adhesion molecule 3
JRKL	0.00280114	-1.50486	down	jerky homolog-like (mouse)
JUB	7.40742e-05	-1.91463	down	jub, ajuba homolog (Xenopus laevis)
JUN	1.06898e-05	-3.08314	down	jun proto-oncogene
JUND	3.82758e-06	-1.6768	down	jun D proto-oncogene
KAL1	0.02439	-1.61193	down	Kallmann syndrome 1 sequence
KALRN	1.79423e-06	-1.84511	down	kalirin, RhoGEF kinase
KANK1	3.82049e-05	-2.08066	down	KN motif and ankyrin repeat domains 1
KANK2	4.41379e-05	-2.04114	down	KN motif and ankyrin repeat domains 2
KANK3	6.0936e-06	-2.19805	down	KN motif and ankyrin repeat domains 3
KATNAL1	2.50651e-06	-1.69381	down	katanin p60 subunit A-like 1
KATNAL2	0.000317698	-1.51907	down	katanin p60 subunit A-like 2
KAZALD1	0.0299987	-1.58044	down	Kazal-type serine peptidase inhibitor domain 1
KBTBD11	6.09783e-05	-2.23153	down	kelch repeat and BTB (POZ) domain containing 11
KBTBD6	9.15968e-05	-1.66772	down	kelch repeat and BTB (POZ) domain containing 6
KCNA1	1.74283e-05	-3.50733	down	potassium voltage-gated channel, shaker-related subfamily, member 1 (episodic ataxia with myokymia)
KCNAB1	1.24594e-05	-2.18008	down	potassium voltage-gated channel, shaker-related subfamily, beta member 1
KCNAB2	9.35847e-06	2.41964	up	potassium voltage-gated channel, shaker-related subfamily, beta member 2
KCNB1	0.00133917	-2.96462	down	potassium voltage-gated channel, Shab-related subfamily, member 1
KCNB2	0.0126552	-1.66213	down	potassium voltage-gated channel, Shab-related subfamily, member 2
KCNC2	0.0260658	-3.11546	down	potassium voltage-gated channel, Shaw-related subfamily, member 2
KCNE1	0.000495165	-2.48719	down	potassium voltage-gated channel, Isk-related family, member 1
KCNF1	0.0153865	1.78774	up	potassium voltage-gated channel, subfamily F, member 1
KCNIP2	0.00488611	-3.03119	down	Kv channel interacting protein 2
KCNIP4	7.02975e-05	-1.71538	down	Kv channel interacting protein 4
KCNJ15	0.000992277	2.26059	up	potassium inwardly-rectifying channel, subfamily J, member 15
KCNJ16	2.27428e-06	-6.5934	down	potassium inwardly-rectifying channel, subfamily J, member 16
KCNJ2	3.11348e-07	-1.98481	down	potassium inwardly-rectifying channel, subfamily J, member 2
KCNJ5	0.00765975	1.63903	up	potassium inwardly-rectifying channel, subfamily J, member 5
KCNK1	0.0144081	1.61957	up	potassium channel, subfamily K, member 1
KCNK12	8.67718e-08	1.7271	up	potassium channel, subfamily K, member 12
KCNK2	0.0111229	-2.75647	down	potassium channel, subfamily K, member 2
KCNK6	0.00301786	1.64527	up	potassium channel, subfamily K, member 6
KCNK9	9.95358e-05	1.56128	up	potassium channel, subfamily K, member 9
KCNMB1	0.000389893	-2.65223	down	potassium large conductance calcium-activated channel, subfamily M, beta member 1
KCNMB4	0.000430769	-1.7334	down	potassium large conductance calcium-activated channel, subfamily M, beta member 4
KCNQ1DN	1.06414e-08	1.8865	up	KCNQ1 downstream neighbor
KCNS1	0.00375357	-1.69332	down	potassium voltage-gated channel, delayed-rectifier, subfamily S, member 1
KCNT2	6.51998e-06	-2.30256	down	potassium channel, subfamily T, member 2
KCTD12	7.09124e-06	-1.826	down	potassium channel tetramerisation domain containing 12
KCTD14	0.000689568	-3.00622	down	potassium channel tetramerisation domain containing 14
KDELR3	0.000361336	1.92202	up	KDEL (Lys-Asp-Glu-Leu) endoplasmic reticulum protein retention receptor 3
KDM1B	0.000828341	1.88159	up	lysine (K)-specific demethylase 1B
KDSR	1.79981e-05	-1.53968	down	3-ketodihydrosphingosine reductase
KIAA0101	9.29565e-05	2.83205	up	KIAA0101
KIAA0125	0.000922345	1.83868	up	KIAA0125
KIAA0240	2.94889e-05	-1.5554	down	KIAA0240
KIAA0408	1.71575e-05	-2.54927	down	KIAA0408
KIAA0495	0.00039486	-1.71459	down	KIAA0495
KIAA0748	0.000201466	1.8406	up	KIAA0748
KIAA1045	4.49742e-06	-2.10563	down	KIAA1045
KIAA1199	4.12794e-06	7.21053	up	KIAA1199
KIAA1217	6.516e-05	-1.52151	down	KIAA1217
KIAA1586	0.000236027	-1.59103	down	KIAA1586
KIAA1598	0.000112994	1.55993	up	KIAA1598
KIAA1614	6.11359e-07	-1.60113	down	KIAA1614
KIAA1644	0.00130436	2.11352	up	KIAA1644
KIAA1671	5.18945e-05	-1.70558	down	KIAA1671
KIAA1683	2.85318e-06	-3.20041	down	KIAA1683
KIF11	2.36217e-05	2.45571	up	kinesin family member 11
KIF14	0.000662802	2.54825	up	kinesin family member 14
KIF15	0.000663086	2.32119	up	kinesin family member 15
KIF18B	6.97518e-05	2.05253	up	kinesin family member 18B
KIF1B	0.00108586	-1.83009	down	kinesin family member 1B
KIF20A	3.87071e-06	4.0358	up	kinesin family member 20A
KIF21B	6.83155e-05	2.17227	up	kinesin family member 21B
KIF22	0.000226307	1.50543	up	kinesin family member 22
KIF23	3.08588e-05	2.45868	up	kinesin family member 23
KIF24	0.000662802	1.80639	up	kinesin family member 24
KIF26B	4.00662e-06	3.21988	up	kinesin family member 26B
KIF2C	0.000713344	2.63967	up	kinesin family member 2C
KIF4A	1.09217e-06	3.88938	up	kinesin family member 4A
KIF5A	0.00983778	-2.60521	down	kinesin family member 5A
KIFC1	6.16578e-06	2.35793	up	kinesin family member C1
KIFC2	5.5039e-05	1.78593	up	kinesin family member C2
KIR2DL2	0.0219668	1.79119	up	killer cell immunoglobulin-like receptor, two domains, long cytoplasmic tail, 2
KIR2DL4	0.00935071	1.68633	up	killer cell immunoglobulin-like receptor, two domains, long cytoplasmic tail, 4
KIR2DL5A	0.00933598	1.78047	up	killer cell immunoglobulin-like receptor, two domains, long cytoplasmic tail, 5A
KIR2DS2	0.0034031	1.84314	up	killer cell immunoglobulin-like receptor, two domains, short cytoplasmic tail, 2
KIR2DS3	0.00862879	1.8251	up	killer cell immunoglobulin-like receptor, two domains, short cytoplasmic tail, 3
KIR2DS4	0.0100512	1.53432	up	killer cell immunoglobulin-like receptor, two domains, short cytoplasmic tail, 4
KIR3DL1	0.00456395	1.72411	up	killer cell immunoglobulin-like receptor, three domains, long cytoplasmic tail, 1
KIRREL	0.000797333	-1.60864	down	kin of IRRE like (Drosophila)
KIT	5.91142e-07	-6.20979	down	v-kit Hardy-Zuckerman 4 feline sarcoma viral oncogene homolog
KL	5.51993e-06	-2.4775	down	klotho
KLB	0.0224204	-2.11559	down	klotho beta
KLC2	0.000766104	1.58722	up	kinesin light chain 2
KLC3	0.028337	-1.53356	down	kinesin light chain 3
KLF11	0.000115465	-1.73135	down	Kruppel-like factor 11
KLF2	4.33961e-05	-2.20606	down	Kruppel-like factor 2 (lung)
KLF4	0.000289562	-2.29001	down	Kruppel-like factor 4 (gut)
KLF5	0.00109967	-2.53479	down	Kruppel-like factor 5 (intestinal)
KLF6	0.00013623	-1.60085	down	Kruppel-like factor 6
[truncated: 2,186 more rows]
