# Supplementary material for: Endocytic protein intersectin1-S shuttles into nucleus to suppress the DNA replication in breast cancer
Source: Cell Death Dis. 2021 Oct 8;12(10):922. doi: 10.1038/s41419-021-04218-1 (PMC8501101; doi:10.1038/s41419-021-04218-1)
Supplement: Supplementary file 13 — Supplementary Table S7 [file 41419_2021_4218_MOESM13_ESM.xlsx]

## Sheet: 34(FC>1.5)
Supplementary Table S7. List of differentially expressed genes in breast cancer tissues with paired adjacent tissues from 34 patients revealed by mRNA microarray analyses.
GeneSymbol	p.value	FC (abs)	regulation	GeneName
2019-03-03	6.28e-05	1.5721	up	membrane-associated ring finger (C3HC4) 3
2019-09-03	0.0418638	1.70288	up	septin 3
2019-09-06	0.00122837	1.51272	up	septin 6
2019-09-08	0.00104924	-1.67829	down	septin 8
2019-09-09	8.07e-06	1.70662	up	septin 9
A2M	3.32e-06	-1.57691	down	alpha-2-macroglobulin
AAA1	0.000174533	1.50067	up	asthma-associated alternatively spliced gene 1
AADAC	0.000111302	-2.39774	down	arylacetamide deacetylase (esterase)
AADACL2	9.54e-10	-3.45112	down	arylacetamide deacetylase-like 2
AASS	3.61e-06	-2.08763	down	aminoadipate-semialdehyde synthase
AATF	1.66e-07	1.65901	up	apoptosis antagonizing transcription factor
ABAT	0.0046758	2.03688	up	4-aminobutyrate aminotransferase
ABCA10	9.55e-06	-1.74575	down	ATP-binding cassette, sub-family A (ABC1), member 10
ABCA11P	1.49e-08	-2.6221	down	ATP-binding cassette, sub-family A (ABC1), member 11 (pseudogene)
ABCA12	0.0114432	1.80386	up	ATP-binding cassette, sub-family A (ABC1), member 12
ABCA5	4.57e-06	-1.76474	down	ATP-binding cassette, sub-family A (ABC1), member 5
ABCA6	1.15e-07	-2.48401	down	ATP-binding cassette, sub-family A (ABC1), member 6
ABCA8	7.83e-08	-3.67103	down	ATP-binding cassette, sub-family A (ABC1), member 8
ABCB1	1.24e-09	-2.19204	down	ATP-binding cassette, sub-family B (MDR/TAP), member 1
ABCB5	5.72e-08	-3.43693	down	ATP-binding cassette, sub-family B (MDR/TAP), member 5
ABCB8	8.88e-09	2.02005	up	ATP-binding cassette, sub-family B (MDR/TAP), member 8
ABCC13	0.00778277	2.51436	up	ATP-binding cassette, sub-family C (CFTR/MRP), member 13, pseudogene
ABCC3	3.83e-05	2.18411	up	ATP-binding cassette, sub-family C (CFTR/MRP), member 3
ABCC9	0.00163948	-1.74044	down	ATP-binding cassette, sub-family C (CFTR/MRP), member 9
ABCD1	1.04e-06	1.65994	up	ATP-binding cassette, sub-family D (ALD), member 1
ABCD2	0.0371365	-1.65884	down	ATP-binding cassette, sub-family D (ALD), member 2
ABCD3	0.000234694	1.66818	up	ATP-binding cassette, sub-family D (ALD), member 3
ABCG2	3.81e-09	-2.29838	down	ATP-binding cassette, sub-family G (WHITE), member 2
ABHD11	3.61e-06	2.24887	up	abhydrolase domain containing 11
ABHD12	1.59e-05	1.56791	up	abhydrolase domain containing 12
ABHD12B	8.3e-05	-1.90661	down	abhydrolase domain containing 12B
ABHD13	0.00272262	-1.60506	down	abhydrolase domain containing 13
ABHD3	0.000542559	1.53768	up	abhydrolase domain containing 3
ABI2	9.66e-07	-1.55418	down	abl-interactor 2
ABI3BP	0.024328	-1.61001	down	ABI family, member 3 (NESH) binding protein
ABLIM1	1.71e-05	-1.61261	down	actin binding LIM protein 1
ABLIM3	4.53e-06	-1.70269	down	actin binding LIM protein family, member 3
ABTB1	1.76e-07	-1.55119	down	ankyrin repeat and BTB (POZ) domain containing 1
ACAA2	0.000164608	-1.54545	down	acetyl-CoA acyltransferase 2
ACACB	3.26e-06	-2.18516	down	acetyl-CoA carboxylase beta
ACADL	8.47e-05	-2.81745	down	acyl-CoA dehydrogenase, long chain
ACAP1	1.56e-05	2.01188	up	ArfGAP with coiled-coil, ankyrin repeat and PH domains 1
ACBD6	6.33e-07	1.64317	up	acyl-CoA binding domain containing 6
ACE2	0.0181384	-1.78013	down	angiotensin I converting enzyme (peptidyl-dipeptidase A) 2
ACLY	9.53e-05	1.59822	up	ATP citrate lyase
ACOT4	1.54e-06	2.35191	up	acyl-CoA thioesterase 4
ACOT7	8.42e-08	2.42996	up	acyl-CoA thioesterase 7
ACP2	1.52e-06	1.58088	up	acid phosphatase 2, lysosomal
ACRV1	3.39e-05	-1.54328	down	acrosomal vesicle protein 1
ACSL1	0.00806868	-1.71919	down	acyl-CoA synthetase long-chain family member 1
ACSL6	0.00676453	1.61904	up	acyl-CoA synthetase long-chain family member 6
ACSM1	0.0166616	-1.5631	down	acyl-CoA synthetase medium-chain family member 1
ACSS3	0.000360526	-1.87114	down	acyl-CoA synthetase short-chain family member 3
ACTA1	0.000184276	1.99565	up	actin, alpha 1, skeletal muscle
ACTA2	9.51e-05	-1.54268	down	actin, alpha 2, smooth muscle, aorta
ACTC1	0.000282552	-1.70426	down	actin, alpha, cardiac muscle 1
ACTG2	8.66e-09	-3.07533	down	actin, gamma 2, smooth muscle, enteric
ACTR3	7.56e-07	1.54057	up	ARP3 actin-related protein 3 homolog (yeast)
ACTR3C	0.000308249	1.63855	up	ARP3 actin-related protein 3 homolog C (yeast)
ACVR1C	1.52e-05	-4.3139	down	activin A receptor, type IC
ACVR2A	6.24e-06	-1.56812	down	activin A receptor, type IIA
ADAM12	0.000726273	2.01188	up	ADAM metallopeptidase domain 12
ADAM19	6.14e-09	2.98147	up	ADAM metallopeptidase domain 19
ADAM28	0.00417626	1.57081	up	ADAM metallopeptidase domain 28
ADAM32	1.39e-09	-4.76827	down	ADAM metallopeptidase domain 32
ADAM33	3.28e-11	-3.83318	down	ADAM metallopeptidase domain 33
ADAM3A	5.11e-06	-1.60636	down	ADAM metallopeptidase domain 3A
ADAM8	2.32e-10	2.24086	up	ADAM metallopeptidase domain 8
ADAMDEC1	8.79e-09	3.69025	up	ADAM-like, decysin 1
ADAMTS1	5.69e-08	-3.37765	down	ADAM metallopeptidase with thrombospondin type 1 motif, 1
ADAMTS12	0.000121122	2.2948	up	ADAM metallopeptidase with thrombospondin type 1 motif, 12
ADAMTS14	2.22e-06	3.13075	up	ADAM metallopeptidase with thrombospondin type 1 motif, 14
ADAMTS17	0.000184325	1.50284	up	ADAM metallopeptidase with thrombospondin type 1 motif, 17
ADAMTS18	2.21e-05	-2.69099	down	ADAM metallopeptidase with thrombospondin type 1 motif, 18
ADAMTS2	0.0030256	1.84812	up	ADAM metallopeptidase with thrombospondin type 1 motif, 2
ADAMTS3	0.00149506	-1.76892	down	ADAM metallopeptidase with thrombospondin type 1 motif, 3
ADAMTS5	6.3e-10	-3.40627	down	ADAM metallopeptidase with thrombospondin type 1 motif, 5
ADAMTS6	4.53e-06	2.01017	up	ADAM metallopeptidase with thrombospondin type 1 motif, 6
ADAMTS7	0.000212537	1.72152	up	ADAM metallopeptidase with thrombospondin type 1 motif, 7
ADAMTS8	1.9e-05	-2.78308	down	ADAM metallopeptidase with thrombospondin type 1 motif, 8
ADAMTS9	0.000355736	-1.6412	down	ADAM metallopeptidase with thrombospondin type 1 motif, 9
ADAMTSL2	4.63e-08	2.14708	up	ADAMTS-like 2
ADAMTSL4	1.47e-05	-2.23589	down	ADAMTS-like 4
ADAR	2.32e-07	1.5848	up	adenosine deaminase, RNA-specific
ADCY10	0.000164469	-1.60219	down	adenylate cyclase 10 (soluble)
ADCY2	5.06e-09	1.80694	up	adenylate cyclase 2 (brain)
ADCY5	0.000185913	-1.50588	down	adenylate cyclase 5
ADCYAP1R1	3.01e-10	-2.87821	down	adenylate cyclase activating polypeptide 1 (pituitary) receptor type I
ADD3	5.52e-06	-1.79092	down	adducin 3 (gamma)
ADH1A	2.42e-05	-5.73074	down	alcohol dehydrogenase 1A (class I), alpha polypeptide
ADH1B	0.000187066	-3.17189	down	alcohol dehydrogenase 1B (class I), beta polypeptide
ADH1C	2.02e-05	-5.72745	down	alcohol dehydrogenase 1C (class I), gamma polypeptide
ADH5	9.18e-07	-1.77905	down	alcohol dehydrogenase 5 (class III), chi polypeptide
ADHFE1	8.42e-05	-1.99044	down	alcohol dehydrogenase, iron containing, 1
ADIPOQ	9.84e-05	-4.80599	down	adiponectin, C1Q and collagen domain containing
ADIPOR1	5.73e-07	1.54302	up	adiponectin receptor 1
ADM	7.7e-05	-1.58351	down	adrenomedullin
ADORA2A	9.21e-06	2.01026	up	adenosine A2a receptor
ADORA3	0.00137846	1.58271	up	adenosine A3 receptor
ADRA1A	0.000582089	-2.19848	down	adrenergic, alpha-1A-, receptor
ADRBK2	0.000102551	-1.50369	down	adrenergic, beta, receptor kinase 2
ADRM1	7.33e-08	1.67241	up	adhesion regulating molecule 1
AEBP1	0.000128052	2.0356	up	AE binding protein 1
AES	9.29e-06	-1.54548	down	amino-terminal enhancer of split
AFF2	0.000694188	1.66435	up	AF4/FMR2 family, member 2
AFF3	0.0208523	1.86157	up	AF4/FMR2 family, member 3
AFP	0.0172571	-1.73622	down	alpha-fetoprotein
AGBL2	5.48e-06	1.62909	up	ATP/GTP binding protein-like 2
AGBL4	2.16e-05	1.72593	up	ATP/GTP binding protein-like 4
AGMAT	0.00066134	1.68496	up	agmatine ureohydrolase (agmatinase)
AGPAT3	5e-07	1.69199	up	1-acylglycerol-3-phosphate O-acyltransferase 3
AGPAT4	6.08e-08	-1.8375	down	1-acylglycerol-3-phosphate O-acyltransferase 4 (lysophosphatidic acid acyltransferase, delta)
AGR2	0.0159067	2.59776	up	anterior gradient homolog 2 (Xenopus laevis)
AGR3	0.00347868	2.22784	up	anterior gradient homolog 3 (Xenopus laevis)
AGTR1	0.0270558	-1.65017	down	angiotensin II receptor, type 1
AGTR2	0.00407586	-1.50183	down	angiotensin II receptor, type 2
AHNAK	9.12e-09	-1.86077	down	AHNAK nucleoprotein
AIF1L	9.45e-08	-2.76557	down	allograft inflammatory factor 1-like
AIFM2	0.00953476	-1.5558	down	apoptosis-inducing factor, mitochondrion-associated, 2
AIM2	1.41e-06	3.08972	up	absent in melanoma 2
AJAP1	0.000225831	-1.66908	down	adherens junctions associated protein 1
AK3	1.41e-07	-1.83581	down	adenylate kinase 3
AK4	0.00557206	-1.55922	down	adenylate kinase 4
AK5	0.00602224	-2.25838	down	adenylate kinase 5
AK8	0.00613471	1.72882	up	adenylate kinase 8
AKAP12	1.73e-05	-2.29838	down	A kinase (PRKA) anchor protein 12
AKAP2	4.38e-06	-2.02883	down	A kinase (PRKA) anchor protein 2
AKAP6	9.08e-06	-2.56324	down	A kinase (PRKA) anchor protein 6
AKAP9	8.46e-06	2.01145	up	A kinase (PRKA) anchor protein (yotiao) 9
AKD1	1.19e-05	1.50317	up	adenylate kinase domain containing 1
AKNAD1	0.00193221	-1.50933	down	AKNA domain containing 1
AKR1C1	8.3e-05	-3.66107	down	aldo-keto reductase family 1, member C1 (dihydrodiol dehydrogenase 1; 20-alpha (3-alpha)-hydroxysteroid dehydrogenase)
AKR1C3	2.04e-05	-3.35121	down	aldo-keto reductase family 1, member C3 (3-alpha hydroxysteroid dehydrogenase, type II)
AKR1C4	0.00024806	-2.98366	down	aldo-keto reductase family 1, member C4 (chlordecone reductase; 3-alpha hydroxysteroid dehydrogenase, type I; dihydrodiol dehydrogenase 4)
AKR1E2	5.59e-06	-2.67002	down	aldo-keto reductase family 1, member E2
AKR7A2P1	0.000251418	1.58207	up	aldo-keto reductase family 7, member A2 pseudogene 1
AKR7A3	0.000136057	1.66903	up	aldo-keto reductase family 7, member A3 (aflatoxin aldehyde reductase)
AKR7L	0.000349433	1.65568	up	aldo-keto reductase family 7-like
AKT3	5.27e-06	-1.84709	down	v-akt murine thymoma viral oncogene homolog 3 (protein kinase B, gamma)
ALB	0.00157529	-2.66055	down	albumin
ALCAM	0.0419258	1.59087	up	activated leukocyte cell adhesion molecule
ALDH18A1	0.000260565	1.69202	up	aldehyde dehydrogenase 18 family, member A1
ALDH1A1	3.61e-05	-2.5537	down	aldehyde dehydrogenase 1 family, member A1
ALDH1A2	6.73e-09	-3.34903	down	aldehyde dehydrogenase 1 family, member A2
ALDH1A3	0.00014133	-2.16096	down	aldehyde dehydrogenase 1 family, member A3
ALDH1B1	3e-07	1.92026	up	aldehyde dehydrogenase 1 family, member B1
ALDH1L1	0.00157758	-1.62823	down	aldehyde dehydrogenase 1 family, member L1
ALDH1L2	0.00180811	1.54708	up	aldehyde dehydrogenase 1 family, member L2
ALDH2	0.0075662	-1.70251	down	aldehyde dehydrogenase 2 family (mitochondrial)
ALDH3A2	0.00222165	-1.50376	down	aldehyde dehydrogenase 3 family, member A2
ALDH7A1	2.58e-08	-2.5498	down	aldehyde dehydrogenase 7 family, member A1
ALDOA	1.84e-08	2.52747	up	aldolase A, fructose-bisphosphate
ALDOB	3.36e-06	-1.61764	down	aldolase B, fructose-bisphosphate
ALDOC	5.47e-07	-2.4689	down	aldolase C, fructose-bisphosphate
ALG1L	8.77e-07	1.58661	up	asparagine-linked glycosylation 1-like
ALMS1P	1.46e-06	1.56229	up	Alstrom syndrome 1 pseudogene
ALOX5AP	0.0002807	1.60003	up	arachidonate 5-lipoxygenase-activating protein
ALS2CR4	1.65e-07	-1.77243	down	amyotrophic lateral sclerosis 2 (juvenile) chromosome region, candidate 4
ALX4	3.33e-06	-2.46263	down	ALX homeobox 4
AMAC1	1.05e-09	3.21017	up	acyl-malonyl condensing enzyme 1
AMD1	0.000394443	-1.55466	down	adenosylmethionine decarboxylase 1
AMELX	1.43e-05	-1.79677	down	amelogenin, X-linked
AMELY	0.000227178	1.53205	up	amelogenin, Y-linked
AMICA1	1.15e-05	1.58531	up	adhesion molecule, interacts with CXADR antigen 1
AMIGO2	0.000477603	-2.30192	down	adhesion molecule with Ig-like domain 2
AMMECR1	4.25e-06	1.90783	up	Alport syndrome, mental retardation, midface hypoplasia and elliptocytosis chromosomal region gene 1
AMOT	0.000621647	-1.59994	down	angiomotin
AMOTL1	1.55e-07	-1.94371	down	angiomotin like 1
AMOTL2	6.52e-07	-1.68282	down	angiomotin like 2
AMPD1	1.14e-05	-1.9073	down	adenosine monophosphate deaminase 1
AMY1C	1.86e-10	-4.69409	down	amylase, alpha 1C (salivary)
AMZ1	0.00133745	1.71219	up	archaelysin family metallopeptidase 1
ANG	0.00027955	-1.53367	down	angiogenin, ribonuclease, RNase A family, 5
ANGPT1	0.000131624	-2.41211	down	angiopoietin 1
ANGPTL1	8.8e-06	-3.18859	down	angiopoietin-like 1
ANGPTL3	0.000492761	-1.64944	down	angiopoietin-like 3
ANGPTL4	0.000648927	-1.75109	down	angiopoietin-like 4
ANGPTL5	0.00121952	-2.62323	down	angiopoietin-like 5
ANK2	3.95e-05	-2.87274	down	ankyrin 2, neuronal
ANKFN1	1.49e-05	-2.19571	down	ankyrin-repeat and fibronectin type III domain containing 1
ANKMY1	1.64e-06	-1.57349	down	ankyrin repeat and MYND domain containing 1
ANKRA2	7.89e-08	-1.92894	down	ankyrin repeat, family A (RFXANK-like), 2
ANKRD18A	0.000934657	-1.51566	down	ankyrin repeat domain 18A
ANKRD20A2	8.28e-06	-2.10982	down	ankyrin repeat domain 20 family, member A2
ANKRD24	5.28e-07	1.53603	up	ankyrin repeat domain 24
ANKRD26P1	0.000186679	1.52659	up	ankyrin repeat domain 26 pseudogene 1
ANKRD29	1.3e-05	-2.43069	down	ankyrin repeat domain 29
ANKRD30B	0.00250646	2.22735	up	ankyrin repeat domain 30B
ANKRD34B	0.000174128	1.69274	up	ankyrin repeat domain 34B
ANKRD35	7.03e-11	-2.43345	down	ankyrin repeat domain 35
ANKRD36BP1	5.55e-07	-1.72494	down	ankyrin repeat domain 36B pseudogene 1
ANKRD40	0.000301484	-1.5859	down	ankyrin repeat domain 40
ANKRD5	2.36e-05	1.61399	up	ankyrin repeat domain 5
ANKRD50	0.000229586	1.66143	up	ankyrin repeat domain 50
ANKRD55	9.46e-07	1.61506	up	ankyrin repeat domain 55
ANKRD62	0.0050777	-1.57325	down	ankyrin repeat domain 62
ANKS4B	0.000808522	1.60391	up	ankyrin repeat and sterile alpha motif domain containing 4B
ANLN	2.06e-08	4.6379	up	anillin, actin binding protein
ANO1	0.00155329	-1.96848	down	anoctamin 1, calcium activated chloride channel
ANO6	2.49e-05	-1.56544	down	anoctamin 6
ANTXR2	1.81e-07	-1.79363	down	anthrax toxin receptor 2
ANXA1	6.34e-07	-2.46037	down	annexin A1
ANXA11	8.03e-06	-1.78209	down	annexin A11
ANXA3	0.000166539	-1.94756	down	annexin A3
ANXA9	0.00641007	1.53651	up	annexin A9
AOAH	0.000112067	1.94921	up	acyloxyacyl hydrolase (neutrophil)
AOC3	4.82e-05	-3.01276	down	amine oxidase, copper containing 3 (vascular adhesion protein 1)
AOX1	0.00554256	-1.90911	down	aldehyde oxidase 1
AP1AR	4.94e-05	1.64762	up	adaptor-related protein complex 1 associated regulatory protein
AP1B1	7.95e-06	1.62086	up	adaptor-related protein complex 1, beta 1 subunit
AP1G2	5.23e-05	1.76275	up	adaptor-related protein complex 1, gamma 2 subunit
AP1M2	9.41e-05	2.07138	up	adaptor-related protein complex 1, mu 2 subunit
AP1S3	0.000119456	1.83747	up	adaptor-related protein complex 1, sigma 3 subunit
APBA1	5.59e-08	-2.74279	down	amyloid beta (A4) precursor protein-binding, family A, member 1
APCDD1	1.66e-09	-2.64186	down	adenomatosis polyposis coli down-regulated 1
APCDD1L	0.00107953	-2.05837	down	adenomatosis polyposis coli down-regulated 1-like
APCS	4.3e-09	1.58936	up	amyloid P component, serum
APLF	9.35e-05	-1.60682	down	aprataxin and PNKP like factor
APOA1BP	6.84e-07	1.70993	up	apolipoprotein A-I binding protein
APOB	0.00378302	-1.80777	down	apolipoprotein B (including Ag(x) antigen)
APOB48R	1.55e-06	2.26302	up	apolipoprotein B48 receptor
APOBEC3A	0.00875759	1.58956	up	apolipoprotein B mRNA editing enzyme, catalytic polypeptide-like 3A
APOBEC3B	4.95e-05	2.0361	up	apolipoprotein B mRNA editing enzyme, catalytic polypeptide-like 3B
APOBEC3H	6.99e-07	2.00123	up	apolipoprotein B mRNA editing enzyme, catalytic polypeptide-like 3H
APOC1	1.52e-06	3.08704	up	apolipoprotein C-I
APOD	8.81e-08	-4.87734	down	apolipoprotein D
APOF	3.74e-06	1.97687	up	apolipoprotein F
APOLD1	4.49e-06	-2.72678	down	apolipoprotein L domain containing 1
APOO	7.63e-07	1.72185	up	apolipoprotein O
APP	3.96e-05	-2.05173	down	amyloid beta (A4) precursor protein
AQP1	3.73e-10	-3.71098	down	aquaporin 1 (Colton blood group)
AQP3	0.000194153	-1.65783	down	aquaporin 3 (Gill blood group)
AQP4	3.09e-06	-3.0022	down	aquaporin 4
AQP5	6.65e-05	-1.59688	down	aquaporin 5
AQP7	0.00137216	-1.83776	down	aquaporin 7
AQP7P1	1.76e-06	-3.45011	down	aquaporin 7 pseudogene 1
AQP7P3	0.000127745	-2.06659	down	aquaporin 7 pseudogene 3
AQPEP	0.00336728	-1.73274	down	laeverin
AR	0.00119367	1.80978	up	androgen receptor
ARC	0.00359087	-1.93868	down	activity-regulated cytoskeleton-associated protein
ARHGAP10	7.41e-07	-1.61892	down	Rho GTPase activating protein 10
ARHGAP11A	2.13e-08	3.95416	up	Rho GTPase activating protein 11A
ARHGAP11B	2.3e-07	2.34489	up	Rho GTPase activating protein 11B
ARHGAP19	1.83e-08	-2.00141	down	Rho GTPase activating protein 19
ARHGAP20	1.97e-08	-2.36418	down	Rho GTPase activating protein 20
ARHGAP24	0.000100168	-1.51258	down	Rho GTPase activating protein 24
ARHGAP30	0.000298891	1.63742	up	Rho GTPase activating protein 30
ARHGAP32	0.0013274	1.57097	up	Rho GTPase activating protein 32
ARHGAP33	0.000356532	1.6441	up	Rho GTPase activating protein 33
ARHGAP36	0.000630385	-3.13715	down	Rho GTPase activating protein 36
ARHGAP40	0.0105685	-1.78402	down	Rho GTPase activating protein 40
ARHGAP6	1.2e-08	-2.32969	down	Rho GTPase activating protein 6
ARHGAP8	0.0118071	1.68872	up	Rho GTPase activating protein 8
ARHGAP9	7.48e-05	1.53736	up	Rho GTPase activating protein 9
ARHGDIA	4.57e-07	1.69792	up	Rho GDP dissociation inhibitor (GDI) alpha
ARHGDIB	5.47e-05	1.51017	up	Rho GDP dissociation inhibitor (GDI) beta
ARHGEF10L	7.88e-08	-1.58807	down	Rho guanine nucleotide exchange factor (GEF) 10-like
ARHGEF19	8.21e-06	1.50161	up	Rho guanine nucleotide exchange factor (GEF) 19
ARHGEF2	1.13e-05	1.60219	up	Rho/Rac guanine nucleotide exchange factor (GEF) 2
ARHGEF4	1.36e-05	-1.56504	down	Rho guanine nucleotide exchange factor (GEF) 4
ARID3A	9.38e-08	1.58128	up	AT rich interactive domain 3A (BRIGHT-like)
ARID5A	2.15e-05	-1.59266	down	AT rich interactive domain 5A (MRF1-like)
ARID5B	3.62e-08	-2.01682	down	AT rich interactive domain 5B (MRF1-like)
ARL4A	1.83e-10	-2.63584	down	ADP-ribosylation factor-like 4A
ARL6IP1	1.6e-05	1.61726	up	ADP-ribosylation factor-like 6 interacting protein 1
ARMC1	0.000367406	1.50682	up	armadillo repeat containing 1
ARMC3	7.44e-07	2.37957	up	armadillo repeat containing 3
ARMC9	0.000191161	1.66356	up	armadillo repeat containing 9
ARMCX1	1.81e-05	-1.52066	down	armadillo repeat containing, X-linked 1
ARMCX4	0.00212701	-1.56826	down	armadillo repeat containing, X-linked 4
ARNT2	3.7e-06	2.48454	up	aryl-hydrocarbon receptor nuclear translocator 2
ARNTL2	0.000425237	1.9103	up	aryl hydrocarbon receptor nuclear translocator-like 2
ARPC1A	1.2e-07	2.09185	up	actin related protein 2/3 complex, subunit 1A, 41kDa
ARPC1B	4.48e-08	1.93237	up	actin related protein 2/3 complex, subunit 1B, 41kDa
ARPC2	1.86e-09	1.85937	up	actin related protein 2/3 complex, subunit 2, 34kDa
ARPC3	1.81e-05	1.53023	up	actin related protein 2/3 complex, subunit 3, 21kDa
ARPC4	9.19e-06	1.54658	up	actin related protein 2/3 complex, subunit 4, 20kDa
ARPC5L	5.77e-06	1.66904	up	actin related protein 2/3 complex, subunit 5-like
ARRDC3	1.44e-07	-2.53604	down	arrestin domain containing 3
ARRDC5	0.00016177	1.71126	up	arrestin domain containing 5
ARSB	2.5e-06	1.77567	up	arylsulfatase B
ARSD	0.00193904	1.52721	up	arylsulfatase D
ASAM	1.96e-05	-1.70514	down	adipocyte-specific adhesion molecule
ASB13	0.000108949	1.76543	up	ankyrin repeat and SOCS box-containing 13
ASCL1	0.00294478	1.74881	up	achaete-scute complex homolog 1 (Drosophila)
ASNA1	2.79e-09	1.58969	up	arsA arsenite transporter, ATP-binding, homolog 1 (bacterial)
ASPA	1.41e-06	-4.0699	down	aspartoacylase
ASPM	4.5e-09	3.44789	up	asp (abnormal spindle) homolog, microcephaly associated (Drosophila)
ASPN	0.000257927	2.42233	up	asporin
ASPRV1	2.22e-06	-1.66833	down	aspartic peptidase, retroviral-like 1
ASTN1	5.44e-05	-2.10256	down	astrotactin 1
ASXL1	7.61e-10	-1.79863	down	additional sex combs like 1 (Drosophila)
ASXL3	3.28e-05	-2.00349	down	additional sex combs like 3 (Drosophila)
ATAD2	1.9e-06	2.12205	up	ATPase family, AAA domain containing 2
ATAD3B	0.000113838	1.54383	up	ATPase family, AAA domain containing 3B
ATAD3C	3.16e-05	1.57666	up	ATPase family, AAA domain containing 3C
ATF1	0.000141425	-1.55455	down	activating transcription factor 1
ATF3	0.000714634	-2.20557	down	activating transcription factor 3
ATG9B	4.9e-06	2.3861	up	ATG9 autophagy related 9 homolog B (S. cerevisiae)
ATIC	1.41e-05	1.60609	up	5-aminoimidazole-4-carboxamide ribonucleotide formyltransferase/IMP cyclohydrolase
ATL1	1.03e-05	-1.75132	down	atlastin GTPase 1
ATOH8	2.41e-07	-1.57086	down	atonal homolog 8 (Drosophila)
ATP13A2	7.33e-09	1.77859	up	ATPase type 13A2
ATP13A4	0.000973461	-2.73326	down	ATPase type 13A4
ATP13A5	0.00179671	-2.63412	down	ATPase type 13A5
ATP1A2	1.76e-08	-5.40346	down	ATPase, Na+/K+ transporting, alpha 2 polypeptide
ATP1B2	3.21e-08	-2.31011	down	ATPase, Na+/K+ transporting, beta 2 polypeptide
ATP2A2	0.00124668	-1.50861	down	ATPase, Ca++ transporting, cardiac muscle, slow twitch 2
ATP2A3	8.83e-08	2.47908	up	ATPase, Ca++ transporting, ubiquitous
ATP2C1	2.34e-06	2.08547	up	ATPase, Ca++ transporting, type 2C, member 1
ATP2C2	0.0226139	1.89071	up	ATPase, Ca++ transporting, type 2C, member 2
ATP6V0B	0.000346849	1.59531	up	ATPase, H+ transporting, lysosomal 21kDa, V0 subunit b
ATP6V0D2	8.16e-05	2.53898	up	ATPase, H+ transporting, lysosomal 38kDa, V0 subunit d2
ATP6V1H	0.000131868	1.65656	up	ATPase, H+ transporting, lysosomal 50/57kDa, V1 subunit H
ATP8B3	1.2e-06	1.67032	up	ATPase, aminophospholipid transporter, class I, type 8B, member 3
ATXN1L	4.94e-07	-1.6077	down	ataxin 1-like
ATXN3L	0.000458986	1.50129	up	ataxin 3-like
AURKA	3.83e-10	4.80995	up	aurora kinase A
AURKAPS1	0.00011049	1.50254	up	aurora kinase A pseudogene 1
AURKB	4.61e-07	1.79864	up	aurora kinase B
AVL9	1.19e-05	1.77272	up	AVL9 homolog (S. cerevisiase)
AZFP	0.000295409	-1.59433	down	AML-associated zinc finger protein
B3GALNT2	7.54e-07	1.65914	up	beta-1,3-N-acetylgalactosaminyltransferase 2
B3GNT1	1.07e-06	-1.58453	down	UDP-GlcNAc:betaGal beta-1,3-N-acetylglucosaminyltransferase 1
B3GNT4	4.03e-07	2.1528	up	UDP-GlcNAc:betaGal beta-1,3-N-acetylglucosaminyltransferase 4
B3GNT5	0.00411037	-1.5524	down	UDP-GlcNAc:betaGal beta-1,3-N-acetylglucosaminyltransferase 5
B4GALNT3	1.33e-05	3.39084	up	beta-1,4-N-acetyl-galactosaminyl transferase 3
B4GALNT4	1.45e-05	2.2232	up	beta-1,4-N-acetyl-galactosaminyl transferase 4
B4GALT3	1.74e-05	1.63193	up	UDP-Gal:betaGlcNAc beta 1,4- galactosyltransferase, polypeptide 3
B4GALT6	1.92e-05	-1.93323	down	UDP-Gal:betaGlcNAc beta 1,4- galactosyltransferase, polypeptide 6
B4GALT7	2.72e-07	1.51955	up	xylosylprotein beta 1,4-galactosyltransferase, polypeptide 7 (galactosyltransferase I)
BACH2	2.87e-05	-1.69652	down	BTB and CNC homology 1, basic leucine zipper transcription factor 2
BAI2	2.04e-06	1.95451	up	brain-specific angiogenesis inhibitor 2
BARD1	4.23e-07	1.82878	up	BRCA1 associated RING domain 1
BARX2	0.00966245	-1.82716	down	BARX homeobox 2
BASP1	0.000125204	1.86061	up	brain abundant, membrane attached signal protein 1
BATF2	4.55e-07	1.56681	up	basic leucine zipper transcription factor, ATF-like 2
BAX	4.61e-08	1.53017	up	BCL2-associated X protein
BBOX1	5.75e-06	-1.62531	down	butyrobetaine (gamma), 2-oxoglutarate dioxygenase (gamma-butyrobetaine hydroxylase) 1
BBS9	1.14e-07	-1.61145	down	Bardet-Biedl syndrome 9
BCAR4	0.00102389	1.5809	up	breast cancer anti-estrogen resistance 4
BCAS1	4.33e-06	2.8042	up	breast carcinoma amplified sequence 1
BCAS4	1.22e-06	3.00806	up	breast carcinoma amplified sequence 4
BCAT1	0.000264138	2.25446	up	branched chain amino-acid transaminase 1, cytosolic
BCKDK	2.27e-05	1.52125	up	branched chain ketoacid dehydrogenase kinase
BCL11A	0.00894389	-1.57006	down	B-cell CLL/lymphoma 11A (zinc finger protein)
BCL2A1	4.01e-08	1.55289	up	BCL2-related protein A1
BCL2L11	0.000152814	1.50184	up	BCL2-like 11 (apoptosis facilitator)
BCL6	0.000126796	-1.51255	down	B-cell CLL/lymphoma 6
BCL9	2.37e-10	2.4399	up	B-cell CLL/lymphoma 9
BCOR	3.17e-07	1.57315	up	BCL6 corepressor
BDH2	6.46e-06	-1.61786	down	3-hydroxybutyrate dehydrogenase, type 2
BDKRB2	0.00930489	-1.5622	down	bradykinin receptor B2
BDNF	1.38e-06	-1.56685	down	brain-derived neurotrophic factor
BEND2	0.000110588	1.52669	up	BEN domain containing 2
BEND5	2.11e-05	-1.74259	down	BEN domain containing 5
BEND6	3.17e-06	2.50232	up	BEN domain containing 6
BEND7	0.000894708	-1.59202	down	BEN domain containing 7
BEX2	0.0109074	-1.63453	down	brain expressed X-linked 2
BEX4	0.00070275	-1.51927	down	brain expressed, X-linked 4
BGN	4e-09	3.85519	up	biglycan
BHLHE41	2.15e-05	-1.96122	down	basic helix-loop-helix family, member e41
BHMT2	2.71e-05	-2.7951	down	betaine--homocysteine S-methyltransferase 2
BIK	0.0239182	1.89411	up	BCL2-interacting killer (apoptosis-inducing)
BIN1	5.83e-06	-1.52727	down	bridging integrator 1
BIN2	1.56e-05	1.91237	up	bridging integrator 2
BIRC5	6.04e-07	2.40825	up	baculoviral IAP repeat-containing 5
BLCAP	2.24e-06	-1.56358	down	bladder cancer associated protein
BLID	8.33e-07	-1.96765	down	BH3-like motif containing, cell death inducer
BLM	6.65e-08	2.91449	up	Bloom syndrome, RecQ helicase-like
BLNK	6.2e-08	2.12552	up	B-cell linker
BMP1	0.0021815	1.51054	up	bone morphogenetic protein 1
BMP2	2.51e-07	-2.57987	down	bone morphogenetic protein 2
BMP3	3.89e-06	-2.99633	down	bone morphogenetic protein 3
BMP5	3.17e-07	-2.87335	down	bone morphogenetic protein 5
BMP8A	1.57e-08	1.5912	up	bone morphogenetic protein 8a
BMP8B	5.91e-08	4.4788	up	bone morphogenetic protein 8b
BMPER	0.000585854	-2.40862	down	BMP binding endothelial regulator
BMPR1A	6.99e-09	-1.71186	down	bone morphogenetic protein receptor, type IA
BMPR1B	0.00110661	2.38952	up	bone morphogenetic protein receptor, type IB
BMX	0.000375546	-1.57391	down	BMX non-receptor tyrosine kinase
BNC1	9.04e-07	-2.4429	down	basonuclin 1
BNC2	0.00842261	-1.83127	down	basonuclin 2
BNIP2	1.36e-06	-1.8779	down	BCL2/adenovirus E1B 19kDa interacting protein 2
BOC	4.38e-09	-2.59406	down	Boc homolog (mouse)
BOLA2B	3.8e-10	1.59389	up	bolA homolog 2B (E. coli)
BOP1	2.59e-07	1.62632	up	block of proliferation 1
BPESC1	7.4e-06	-1.89028	down	blepharophimosis, epicanthus inversus and ptosis, candidate 1 (non-protein coding)
BPGM	1.19e-05	1.53778	up	2,3-bisphosphoglycerate mutase
BPI	0.00934777	-1.55006	down	bactericidal/permeability-increasing protein
BPNT1	5.45e-05	1.5395	up	3'(2'), 5'-bisphosphate nucleotidase 1
BRCA1	0.000284285	1.64564	up	breast cancer 1, early onset
BRCA2	2.16e-06	2.05252	up	breast cancer 2, early onset
BRCC3	5.43e-07	1.66011	up	BRCA1/BRCA2-containing complex, subunit 3
BRI3BP	4.15e-05	1.6862	up	BRI3 binding protein
BRIP1	1.26e-07	3.55764	up	BRCA1 interacting protein C-terminal helicase 1
BST2	8.96e-06	1.85202	up	bone marrow stromal cell antigen 2
BTBD19	0.000158267	1.68919	up	BTB (POZ) domain containing 19
BTG2	0.00661123	-1.54858	down	BTG family, member 2
BTK	1.49e-05	1.73807	up	Bruton agammaglobulinemia tyrosine kinase
BTLA	0.0148821	1.85978	up	B and T lymphocyte associated
BTN1A1	0.000145844	-1.98876	down	butyrophilin, subfamily 1, member A1
BTNL9	1.73e-09	-2.25885	down	butyrophilin-like 9
BUB1	9.58e-10	7.23199	up	budding uninhibited by benzimidazoles 1 homolog (yeast)
BUB1B	1.13e-07	1.64209	up	budding uninhibited by benzimidazoles 1 homolog beta (yeast)
BUB3	7.19e-08	1.95128	up	budding uninhibited by benzimidazoles 3 homolog (yeast)
BVES	1.46e-06	-1.80102	down	blood vessel epicardial substance
BZW2	0.000177546	1.52222	up	basic leucine zipper and W2 domains 2
C10orf10	5.03e-06	-2.8434	down	chromosome 10 open reading frame 10
C10orf108	4.55e-06	-1.95042	down	chromosome 10 open reading frame 108
C10orf113	0.0088469	1.64963	up	chromosome 10 open reading frame 113
C10orf116	0.000929398	-2.29487	down	chromosome 10 open reading frame 116
C10orf131	6.9e-06	-1.72813	down	chromosome 10 open reading frame 131
C10orf140	1.06e-08	-2.18251	down	chromosome 10 open reading frame 140
C10orf18	0.00011535	1.77748	up	chromosome 10 open reading frame 18
C10orf25	6.2e-08	-1.51324	down	chromosome 10 open reading frame 25
C10orf55	0.00167802	-1.54376	down	chromosome 10 open reading frame 55
C10orf57	0.00115637	1.76578	up	chromosome 10 open reading frame 57
C10orf67	0.0297448	1.54071	up	chromosome 10 open reading frame 67
C10orf90	9.26e-11	-5.21247	down	chromosome 10 open reading frame 90
C10orf93	2.82e-06	1.73958	up	chromosome 10 open reading frame 93
C11orf17	1.31e-06	1.68611	up	chromosome 11 open reading frame 17
C11orf2	6.99e-10	-1.70104	down	chromosome 11 open reading frame 2
C11orf48	7.68e-07	1.71802	up	chromosome 11 open reading frame 48
C11orf57	0.0192969	-1.64347	down	chromosome 11 open reading frame 57
C11orf70	8.13e-05	-2.17817	down	chromosome 11 open reading frame 70
C11orf82	0.00104527	1.55319	up	chromosome 11 open reading frame 82
C11orf92	2.38e-05	-3.11512	down	chromosome 11 open reading frame 92
C11orf93	8.7e-05	-2.402	down	chromosome 11 open reading frame 93
C11orf96	0.00746718	-1.95275	down	chromosome 11 open reading frame 96
C12orf11	8.59e-07	1.55813	up	chromosome 12 open reading frame 11
C12orf28	0.00122369	1.80583	up	chromosome 12 open reading frame 28
C12orf39	0.000443483	-3.81946	down	chromosome 12 open reading frame 39
C12orf40	0.000726013	-1.53715	down	chromosome 12 open reading frame 40
C12orf48	1.1e-07	2.58348	up	chromosome 12 open reading frame 48
C12orf56	0.00071702	1.64621	up	chromosome 12 open reading frame 56
C12orf59	0.000627073	1.95387	up	chromosome 12 open reading frame 59
C12orf60	0.0025236	1.73453	up	chromosome 12 open reading frame 60
C12orf64	0.000226225	-1.79564	down	chromosome 12 open reading frame 64
C13orf38	0.0028311	-1.60515	down	chromosome 13 open reading frame 38
C14orf132	0.00222277	-1.50965	down	chromosome 14 open reading frame 132
C14orf139	0.000647616	-1.69693	down	chromosome 14 open reading frame 139
C14orf142	1.36e-06	1.73358	up	chromosome 14 open reading frame 142
C14orf165	0.0174571	-1.70121	down	chromosome 14 open reading frame 165
C14orf178	0.0143574	-1.81236	down	chromosome 14 open reading frame 178
C14orf181	7.1e-05	-1.51811	down	chromosome 14 open reading frame 181
C14orf49	0.00310357	-2.13142	down	chromosome 14 open reading frame 49
C14orf79	0.00388538	1.87547	up	chromosome 14 open reading frame 79
C14orf91	0.000298891	-2.72542	down	chromosome 14 open reading frame 91
C14orf99	0.0117566	-1.51276	down	chromosome 14 open reading frame 99
C15orf23	5.4e-06	2.0027	up	chromosome 15 open reading frame 23
C15orf33	1.77e-09	-1.81729	down	chromosome 15 open reading frame 33
C15orf43	0.0200354	-1.52386	down	chromosome 15 open reading frame 43
C15orf48	0.00372517	1.69152	up	chromosome 15 open reading frame 48
C15orf51	1.03e-08	-2.50193	down	dynamin 1 pseudogene
C15orf52	6.54e-06	-1.54711	down	chromosome 15 open reading frame 52
C15orf62	1.62e-05	1.71695	up	chromosome 15 open reading frame 62
C16orf11	1.48e-08	2.35327	up	chromosome 16 open reading frame 11
C16orf46	0.00129282	1.57005	up	chromosome 16 open reading frame 46
C16orf53	0.000234074	1.5296	up	chromosome 16 open reading frame 53
C16orf55	2.65e-05	1.71332	up	chromosome 16 open reading frame 55
C16orf81	7.3e-08	1.8866	up	chromosome 16 open reading frame 81
C17orf108	8.1e-08	-1.70218	down	chromosome 17 open reading frame 108
C17orf28	0.000780701	1.96183	up	chromosome 17 open reading frame 28
C17orf37	0.000277459	1.94675	up	chromosome 17 open reading frame 37
C17orf54	0.000210103	-1.72755	down	chromosome 17 open reading frame 54
C17orf57	1.02e-05	-1.70148	down	chromosome 17 open reading frame 57
C17orf60	1.02e-05	1.80944	up	chromosome 17 open reading frame 60
C17orf62	2.63e-11	1.6807	up	chromosome 17 open reading frame 62
C17orf68	3.1e-07	-1.52083	down	chromosome 17 open reading frame 68
C17orf87	1.45e-05	1.95398	up	chromosome 17 open reading frame 87
C17orf90	0.000643495	1.52261	up	chromosome 17 open reading frame 90
C18orf2	3.36e-09	3.47288	up	chromosome 18 open reading frame 2
C18orf34	1.28e-07	-2.13394	down	chromosome 18 open reading frame 34
C18orf56	0.0321762	1.56211	up	chromosome 18 open reading frame 56
C19orf21	2.21e-06	3.5404	up	chromosome 19 open reading frame 21
C19orf22	8.21e-06	1.56134	up	chromosome 19 open reading frame 22
C19orf28	9.82e-07	1.84954	up	chromosome 19 open reading frame 28
C19orf33	0.0333754	1.71104	up	chromosome 19 open reading frame 33
C19orf38	0.000254421	1.52167	up	chromosome 19 open reading frame 38
C19orf40	4.42e-06	2.33032	up	chromosome 19 open reading frame 40
C19orf51	2.57e-06	2.86132	up	chromosome 19 open reading frame 51
C1orf106	0.000756165	1.71112	up	chromosome 1 open reading frame 106
C1orf112	8.97e-05	1.50182	up	chromosome 1 open reading frame 112
C1orf113	0.000133883	1.79102	up	chromosome 1 open reading frame 113
C1orf115	2.25e-05	-1.99947	down	chromosome 1 open reading frame 115
C1orf126	5.6e-08	-1.68587	down	chromosome 1 open reading frame 126
C1orf129	1.58e-07	-2.71193	down	chromosome 1 open reading frame 129
C1orf130	8.34e-06	-2.42801	down	chromosome 1 open reading frame 130
C1orf133	4.57e-05	-1.60529	down	chromosome 1 open reading frame 133
C1orf14	0.000394443	-1.75425	down	chromosome 1 open reading frame 14
C1orf152	1.91e-10	1.96104	up	profilin 1 pseudogene
C1orf159	3.75e-07	1.73831	up	chromosome 1 open reading frame 159
C1orf162	0.00101714	1.67093	up	chromosome 1 open reading frame 162
C1orf190	9.56e-11	-2.66528	down	chromosome 1 open reading frame 190
C1orf195	1.12e-05	1.65969	up	chromosome 1 open reading frame 195
C1orf213	4.24e-05	-1.73315	down	chromosome 1 open reading frame 213
C1orf227	1.87e-05	-1.65966	down	chromosome 1 open reading frame 227
C1orf31	2.66e-07	1.96597	up	chromosome 1 open reading frame 31
C1orf43	3.18e-07	1.57899	up	chromosome 1 open reading frame 43
C1orf53	0.00419936	1.64097	up	chromosome 1 open reading frame 53
C1orf70	1.42e-08	-1.63427	down	chromosome 1 open reading frame 70
C1orf74	0.00021288	1.59919	up	chromosome 1 open reading frame 74
C1orf97	3.27e-07	1.70876	up	chromosome 1 open reading frame 97
C1QB	0.00964087	1.54222	up	complement component 1, q subcomponent, B chain
C1QC	5.35e-05	1.85304	up	complement component 1, q subcomponent, C chain
C1QL4	5e-11	3.42168	up	complement component 1, q subcomponent-like 4
C1QTNF3	0.0473311	1.53822	up	C1q and tumor necrosis factor related protein 3
C1QTNF6	2.54e-07	2.33076	up	C1q and tumor necrosis factor related protein 6
C1QTNF7	0.0328371	-1.52358	down	C1q and tumor necrosis factor related protein 7
C1QTNF9	3.85e-07	-2.79263	down	C1q and tumor necrosis factor related protein 9
C2	0.00016812	1.71607	up	complement component 2
C20orf103	5.34e-07	3.9339	up	chromosome 20 open reading frame 103
C20orf112	9.42e-05	1.57103	up	chromosome 20 open reading frame 112
C20orf114	0.000229073	4.56771	up	chromosome 20 open reading frame 114
C20orf134	1.2e-07	2.06907	up	chromosome 20 open reading frame 134
C20orf160	2.91e-06	-1.8456	down	chromosome 20 open reading frame 160
C20orf194	6.02e-07	-1.58949	down	chromosome 20 open reading frame 194
C20orf24	8.31e-06	1.75448	up	chromosome 20 open reading frame 24
C20orf26	0.00042573	1.7451	up	chromosome 20 open reading frame 26
C20orf54	0.00276449	1.56435	up	chromosome 20 open reading frame 54
C20orf70	0.00018669	1.54115	up	chromosome 20 open reading frame 70
C20orf94	1.6e-08	2.02252	up	chromosome 20 open reading frame 94
C21orf121	1.21e-06	1.67124	up	chromosome 21 open reading frame 121
C21orf128	7.49e-05	1.54828	up	chromosome 21 open reading frame 128
C21orf131	9.58e-05	-1.52326	down	chromosome 21 open reading frame 131
C21orf15	0.0067344	-1.56936	down	chromosome 21 open reading frame 15
C21orf34	2.35e-10	-3.16565	down	chromosome 21 open reading frame 34
C21orf37	0.000342887	-1.708	down	chromosome 21 open reading frame 37
C21orf58	1.73e-05	1.53959	up	chromosome 21 open reading frame 58
C21orf63	7.49e-07	-1.94218	down	chromosome 21 open reading frame 63
C21orf90	0.000976604	1.60759	up	chromosome 21 open reading frame 90
C22orf13	9.22e-06	1.7914	up	chromosome 22 open reading frame 13
C22orf23	0.0035234	-1.52246	down	chromosome 22 open reading frame 23
C22orf43	3.51e-07	1.58274	up	chromosome 22 open reading frame 43
C2CD2	0.000293013	-1.62187	down	C2 calcium-dependent domain containing 2
C2orf15	0.000508028	1.7093	up	chromosome 2 open reading frame 15
C2orf18	1.63e-05	1.68882	up	chromosome 2 open reading frame 18
C2orf40	1.52e-11	-9.38606	down	chromosome 2 open reading frame 40
C2orf43	5.8e-06	1.50389	up	chromosome 2 open reading frame 43
C2orf46	0.000736249	1.67019	up	chromosome 2 open reading frame 46
C2orf49	1.06e-06	-1.56109	down	chromosome 2 open reading frame 49
C2orf50	0.000212488	2.40969	up	chromosome 2 open reading frame 50
C2orf54	0.000587582	2.65012	up	chromosome 2 open reading frame 54
C2orf58	1.39e-06	-1.9183	down	chromosome 2 open reading frame 58
C2orf65	4.39e-06	2.4402	up	chromosome 2 open reading frame 65
C2orf69	7.78e-07	1.66913	up	chromosome 2 open reading frame 69
C2orf72	1.14e-05	-1.65003	down	chromosome 2 open reading frame 72
C2orf86	2.31e-06	-1.56436	down	chromosome 2 open reading frame 86
C2orf88	2.75e-09	-4.11779	down	chromosome 2 open reading frame 88
C2orf89	8.05e-06	1.66394	up	chromosome 2 open reading frame 89
C2orf90	0.000296052	1.52361	up	chromosome 2 open reading frame 90
C3orf20	3.87e-06	-1.55643	down	chromosome 3 open reading frame 20
C3orf21	1.13e-05	1.53824	up	chromosome 3 open reading frame 21
C3orf55	5.34e-06	-2.29868	down	chromosome 3 open reading frame 55
C3orf58	5.25e-08	-2.2145	down	chromosome 3 open reading frame 58
C3orf67	8.38e-07	2.08662	up	chromosome 3 open reading frame 67
C3orf79	0.00960304	-1.5799	down	chromosome 3 open reading frame 79
C4B	0.000945337	2.15701	up	complement component 4B (Chido blood group)
C4BPB	0.00657082	-1.60475	down	complement component 4 binding protein, beta
C4orf26	2.27e-08	1.8373	up	chromosome 4 open reading frame 26
C4orf35	0.0230084	-1.56205	down	chromosome 4 open reading frame 35
C4orf7	0.00945172	-2.12344	down	chromosome 4 open reading frame 7
C5AR1	5.6e-05	1.98981	up	complement component 5a receptor 1
C5orf13	8.72e-05	1.76425	up	chromosome 5 open reading frame 13
C5orf22	4.51e-06	1.55419	up	chromosome 5 open reading frame 22
C5orf30	9.71e-05	1.63346	up	chromosome 5 open reading frame 30
C5orf4	1.08e-09	-2.18878	down	chromosome 5 open reading frame 4
C5orf44	4.85e-09	2.24127	up	chromosome 5 open reading frame 44
C5orf45	2.56e-07	1.73626	up	chromosome 5 open reading frame 45
C6orf10	0.0008921	-1.57712	down	chromosome 6 open reading frame 10
C6orf105	0.00689248	-1.56051	down	chromosome 6 open reading frame 105
C6orf115	0.000269962	1.71559	up	chromosome 6 open reading frame 115
C6orf123	2.11e-08	-1.99332	down	chromosome 6 open reading frame 123
C6orf127	7.62e-05	1.63913	up	chromosome 6 open reading frame 127
C6orf129	4.65e-11	2.38377	up	chromosome 6 open reading frame 129
C6orf141	0.013122	1.73709	up	chromosome 6 open reading frame 141
C6orf142	0.000294134	-2.11433	down	chromosome 6 open reading frame 142
C6orf150	1.6e-06	1.68116	up	chromosome 6 open reading frame 150
C6orf155	0.00327385	-1.89626	down	chromosome 6 open reading frame 155
C6orf165	6.19e-05	2.50198	up	chromosome 6 open reading frame 165
C6orf174	2.52e-07	-3.2661	down	chromosome 6 open reading frame 174
C6orf176	0.00126633	-1.63259	down	chromosome 6 open reading frame 176
C6orf186	9.69e-05	-1.85382	down	chromosome 6 open reading frame 186
C6orf192	0.000174074	1.52129	up	chromosome 6 open reading frame 192
C6orf204	8.38e-07	-1.75746	down	chromosome 6 open reading frame 204
C6orf211	0.0160928	1.56686	up	chromosome 6 open reading frame 211
C6orf225	6.41e-05	-1.56896	down	chromosome 6 open reading frame 225
C6orf35	2.37e-05	-1.55376	down	chromosome 6 open reading frame 35
C6orf99	0.00136502	2.21014	up	chromosome 6 open reading frame 99
C7orf16	8.11e-05	-1.51649	down	chromosome 7 open reading frame 16
C7orf41	1.44e-07	-2.96622	down	chromosome 7 open reading frame 41
C7orf58	7.04e-06	-2.68154	down	chromosome 7 open reading frame 58
C7orf63	0.00028113	-1.6454	down	chromosome 7 open reading frame 63
C7orf71	0.00486013	-1.52602	down	chromosome 7 open reading frame 71
C8orf30A	1.29e-06	1.59557	up	chromosome 8 open reading frame 30A
C8orf38	8.5e-06	2.2857	up	chromosome 8 open reading frame 38
C8orf76	1.07e-06	1.88451	up	chromosome 8 open reading frame 76
C8orf79	2.49e-06	-1.96905	down	chromosome 8 open reading frame 79
C8orf80	1.08e-05	1.5486	up	chromosome 8 open reading frame 80
C8ORFK29	4.41e-05	1.76681	up	hypothetical LOC340393
C9orf11	9.73e-11	-2.74193	down	chromosome 9 open reading frame 11
C9orf116	3.57e-07	2.86799	up	chromosome 9 open reading frame 116
C9orf129	0.000450074	-1.61713	down	chromosome 9 open reading frame 129
C9orf130	0.000798497	-1.56419	down	chromosome 9 open reading frame 130
C9orf140	3.92e-06	3.29344	up	chromosome 9 open reading frame 140
C9orf150	0.0137222	1.50966	up	chromosome 9 open reading frame 150
C9orf16	4.44e-07	1.61112	up	chromosome 9 open reading frame 16
C9orf169	2.99e-07	1.68784	up	chromosome 9 open reading frame 169
C9orf170	1.06e-05	-1.71307	down	chromosome 9 open reading frame 170
C9orf30-TMEFF1	0.0019132	1.72285	up	C9orf30-TMEFF1 read-through transcript
C9orf4	2.27e-06	-1.83173	down	chromosome 9 open reading frame 4
C9orf43	0.00402436	1.54006	up	chromosome 9 open reading frame 43
C9orf46	4.23e-05	1.63996	up	chromosome 9 open reading frame 46
C9orf5	1.22e-07	-1.6343	down	chromosome 9 open reading frame 5
C9orf53	6.68e-05	1.9318	up	chromosome 9 open reading frame 53
C9orf66	5.34e-05	-1.50244	down	chromosome 9 open reading frame 66
C9orf68	0.000561033	-1.76677	down	chromosome 9 open reading frame 68
C9orf86	8.03e-06	1.7071	up	chromosome 9 open reading frame 86
C9orf89	2.43e-07	1.58	up	chromosome 9 open reading frame 89
C9orf93	1.69e-06	-1.57044	down	chromosome 9 open reading frame 93
CA12	9.81e-05	2.65143	up	carbonic anhydrase XII
CA14	4.21e-10	1.69578	up	carbonic anhydrase XIV
CA3	7.58e-06	-3.79814	down	carbonic anhydrase III, muscle specific
CA4	7.38e-09	-2.48241	down	carbonic anhydrase IV
CA6	1.22e-05	-4.33679	down	carbonic anhydrase VI
CA8	0.0319066	-1.51014	down	carbonic anhydrase VIII
CAB39L	5.88e-09	-2.23577	down	calcium binding protein 39-like
CABP5	3.07e-07	-1.50341	down	calcium binding protein 5
CABYR	0.000711257	2.1426	up	calcium binding tyrosine-(Y)-phosphorylation regulated
CACNA1D	0.000874656	2.10234	up	calcium channel, voltage-dependent, L type, alpha 1D subunit
CACNA1F	2.23e-06	1.85058	up	calcium channel, voltage-dependent, L type, alpha 1F subunit
CACNA1I	0.00111944	1.70781	up	calcium channel, voltage-dependent, T type, alpha 1I subunit
CACNA2D1	4.94e-06	-1.83623	down	calcium channel, voltage-dependent, alpha 2/delta subunit 1
CACNA2D3	8.92e-05	-1.65956	down	calcium channel, voltage-dependent, alpha 2/delta subunit 3
CACNB3	1.02e-06	2.07092	up	calcium channel, voltage-dependent, beta 3 subunit
CACNB4	0.00439379	-1.79642	down	calcium channel, voltage-dependent, beta 4 subunit
CACNG1	3.89e-05	1.67507	up	calcium channel, voltage-dependent, gamma subunit 1
CACNG4	5.62e-05	2.84874	up	calcium channel, voltage-dependent, gamma subunit 4
CACNG5	9.93e-07	-1.71607	down	calcium channel, voltage-dependent, gamma subunit 5
CACYBP	3.47e-08	1.586	up	calcyclin binding protein
CAD	1.24e-05	1.59722	up	carbamoyl-phosphate synthetase 2, aspartate transcarbamylase, and dihydroorotase
CADM3	9.35e-05	-1.72023	down	cell adhesion molecule 3
CALB1	0.000373271	-1.56225	down	calbindin 1, 28kDa
CALCOCO2	2.4e-07	-1.79784	down	calcium binding and coiled-coil domain 2
CALN1	9.58e-07	-2.31607	down	calneuron 1
CALU	0.00025367	1.50245	up	calumenin
CAMP	0.00064425	1.84505	up	cathelicidin antimicrobial peptide
CAND2	0.00030511	-1.53189	down	cullin-associated and neddylation-dissociated 2 (putative)
CANT1	1.22e-05	1.93148	up	calcium activated nucleotidase 1
CAPG	1.38e-05	2.01672	up	capping protein (actin filament), gelsolin-like
CAPN11	1.64e-08	-3.11162	down	calpain 11
CAPN13	7.26e-06	2.87171	up	calpain 13
CAPN3	0.000532332	-1.69583	down	calpain 3, (p94)
CAPN6	2.34e-10	-3.62491	down	calpain 6
CAPN9	3e-06	2.22516	up	calpain 9
CAPS	2.77e-06	2.04781	up	calcyphosine
CAPSL	0.000398461	2.33516	up	calcyphosine-like
CAPZB	3.11e-07	1.62915	up	capping protein (actin filament) muscle Z-line, beta
CARD18	7.29e-06	-2.16544	down	caspase recruitment domain family, member 18
CARD6	0.00129332	-1.53165	down	caspase recruitment domain family, member 6
CASC5	1.99e-10	3.598	up	cancer susceptibility candidate 5
CASP12	5.97e-07	-1.59324	down	caspase 12 (gene/pseudogene)
CASP14	0.000147668	2.91638	up	caspase 14, apoptosis-related cysteine peptidase
CASQ2	0.00109768	-1.8766	down	calsequestrin 2 (cardiac muscle)
CASZ1	0.000236161	1.64875	up	castor zinc finger 1
CAT	0.000165698	-1.64194	down	catalase
CATSPERB	0.00175011	1.9054	up	cation channel, sperm-associated, beta
CAV1	1.7e-07	-3.63368	down	caveolin 1, caveolae protein, 22kDa
CAV2	5.61e-08	-2.98449	down	caveolin 2
CAV3	1e-06	-2.9252	down	caveolin 3
CBLN2	0.00972432	1.73095	up	cerebellin 2 precursor
CBWD5	0.000674985	1.58684	up	COBW domain containing 5
CBX3	1.12e-06	1.66366	up	chromobox homolog 3
CBX4	1.97e-06	1.56133	up	chromobox homolog 4
CBX7	7.98e-09	-2.4778	down	chromobox homolog 7
CC2D2A	1.64e-08	-1.56174	down	coiled-coil and C2 domain containing 2A
CCBE1	9.3e-05	-1.83943	down	collagen and calcium binding EGF domains 1
CCDC117	0.00157186	1.54767	up	coiled-coil domain containing 117
CCDC125	1.97e-05	1.52283	up	coiled-coil domain containing 125
CCDC129	4.02e-07	-3.51715	down	coiled-coil domain containing 129
CCDC136	2.35e-10	-1.5616	down	coiled-coil domain containing 136
CCDC141	0.00107336	-1.61273	down	coiled-coil domain containing 141
CCDC144A	0.000994207	-1.7228	down	coiled-coil domain containing 144A
CCDC144NL	0.00765808	1.70636	up	coiled-coil domain containing 144 family, N-terminal like
CCDC148	0.000355032	-2.09646	down	coiled-coil domain containing 148
CCDC150	0.000590151	1.51499	up	coiled-coil domain containing 150
CCDC158	1.99e-06	-1.86646	down	coiled-coil domain containing 158
CCDC19	1.07e-05	1.51868	up	coiled-coil domain containing 19
CCDC21	5.67e-07	2.01829	up	coiled-coil domain containing 21
CCDC24	0.000290824	1.63157	up	coiled-coil domain containing 24
CCDC3	0.0010305	-2.04988	down	coiled-coil domain containing 3
CCDC36	7.83e-06	-1.75177	down	coiled-coil domain containing 36
CCDC40	3.02e-05	1.51734	up	coiled-coil domain containing 40
CCDC46	1.98e-09	-2.43655	down	coiled-coil domain containing 46
CCDC57	0.0013874	1.63665	up	coiled-coil domain containing 57
CCDC64	1.37e-08	3.49558	up	coiled-coil domain containing 64
CCDC69	0.00131564	-2.04613	down	coiled-coil domain containing 69
CCDC7	0.000336607	-1.5783	down	coiled-coil domain containing 7
CCDC73	1.14e-06	-1.54256	down	coiled-coil domain containing 73
CCDC74B	0.0193225	1.55417	up	coiled-coil domain containing 74B
CCDC8	2.76e-09	-2.12699	down	coiled-coil domain containing 8
CCDC82	0.000205936	-1.5965	down	coiled-coil domain containing 82
CCDC85A	7.78e-07	-1.96606	down	coiled-coil domain containing 85A
CCDC85C	0.000614986	1.74169	up	coiled-coil domain containing 85C
CCDC87	1.76e-05	3.37969	up	coiled-coil domain containing 87
CCDC88C	2.74e-05	1.82751	up	coiled-coil domain containing 88C
CCDC99	1.49e-07	1.77906	up	coiled-coil domain containing 99
CCIN	0.000113783	-1.53904	down	calicin
CCKAR	5.92e-06	1.74112	up	cholecystokinin A receptor
CCL11	0.000147783	2.07021	up	chemokine (C-C motif) ligand 11
CCL14	7.24e-07	-4.19322	down	chemokine (C-C motif) ligand 14
CCL18	0.0157852	2.31891	up	chemokine (C-C motif) ligand 18 (pulmonary and activation-regulated)
CCL19	0.000307418	2.39797	up	chemokine (C-C motif) ligand 19
CCL22	0.00304999	1.7955	up	chemokine (C-C motif) ligand 22
CCL25	0.000486618	1.92291	up	chemokine (C-C motif) ligand 25
CCL28	1.26e-05	-3.76728	down	chemokine (C-C motif) ligand 28
CCL5	0.0059327	1.62534	up	chemokine (C-C motif) ligand 5
CCL7	0.00937544	1.58269	up	chemokine (C-C motif) ligand 7
CCNA2	5.23e-09	4.2479	up	cyclin A2
CCNB1	2.52e-09	3.86369	up	cyclin B1
CCNB2	1.66e-05	2.34676	up	cyclin B2
CCND1	0.0218168	1.55912	up	cyclin D1
CCND2	8.9e-08	-2.09649	down	cyclin D2
CCNE2	8.19e-08	3.82162	up	cyclin E2
CCNF	1.94e-08	3.58357	up	cyclin F
CCNG1	2.65e-07	-1.68063	down	cyclin G1
CCNO	0.0165085	1.67837	up	cyclin O
CCR1	0.000298891	1.68748	up	chemokine (C-C motif) receptor 1
CCR10	5.01e-05	-1.51582	down	chemokine (C-C motif) receptor 10
CCR2	0.000301004	1.74835	up	chemokine (C-C motif) receptor 2
CCR4	4.79e-08	3.62998	up	chemokine (C-C motif) receptor 4
CCR5	9.87e-05	1.94264	up	chemokine (C-C motif) receptor 5
CCR7	2.52e-05	2.01673	up	chemokine (C-C motif) receptor 7
CCR8	7.52e-07	2.06839	up	chemokine (C-C motif) receptor 8
CCRN4L	8.54e-05	2.41841	up	CCR4 carbon catabolite repression 4-like (S. cerevisiae)
CD163	0.00146064	2.0619	up	CD163 molecule
CD177	0.00509236	1.64397	up	CD177 molecule
CD180	0.0175216	1.60537	up	CD180 molecule
CD1B	1.33e-06	2.91534	up	CD1b molecule
CD1E	0.000184553	2.18016	up	CD1e molecule
CD200	9.13e-08	-1.69625	down	CD200 molecule
CD22	0.000302104	2.14541	up	CD22 molecule
CD226	0.00125921	1.54998	up	CD226 molecule
CD247	0.000567683	1.65141	up	CD247 molecule
CD27	1.65e-05	1.50866	up	CD27 molecule
CD28	0.00587618	1.69369	up	CD28 molecule
CD300A	0.000140134	1.92635	up	CD300a molecule
CD300LF	1.86e-10	1.73792	up	CD300 molecule-like family member f
CD300LG	1.1e-07	-2.05024	down	CD300 molecule-like family member g
CD302	4.11e-07	-1.76056	down	CD302 molecule
CD34	7.72e-07	-2.42674	down	CD34 molecule
CD36	7.1e-07	-4.60893	down	CD36 molecule (thrombospondin receptor)
CD37	0.000100117	1.98036	up	CD37 molecule
CD3D	0.000972875	1.79238	up	CD3d molecule, delta (CD3-TCR complex)
CD3E	0.000336607	1.9264	up	CD3e molecule, epsilon (CD3-TCR complex)
CD3G	3.26e-05	2.67787	up	CD3g molecule, gamma (CD3-TCR complex)
CD40LG	0.00167064	1.50361	up	CD40 ligand
CD48	0.000151197	1.84091	up	CD48 molecule
CD5	2.63e-05	1.59452	up	CD5 molecule
CD52	2.02e-05	2.10868	up	CD52 molecule
CD53	3.31e-06	2.21308	up	CD53 molecule
CD59	2.36e-09	-2.23891	down	CD59 molecule, complement regulatory protein
CD6	3.42e-06	1.73169	up	CD6 molecule
CD68	6.68e-06	1.74812	up	CD68 molecule
CD72	3.49e-06	2.20256	up	CD72 molecule
CD74	1.36e-05	2.13907	up	CD74 molecule, major histocompatibility complex, class II invariant chain
CD80	1.83e-08	4.25864	up	CD80 molecule
CD84	1.52e-07	2.89989	up	CD84 molecule
CD99P1	1.67e-05	1.51505	up	CD99 molecule pseudogene 1
CDC14B	1.55e-10	-2.40182	down	CDC14 cell division cycle 14 homolog B (S. cerevisiae)
CDC14C	8.65e-08	-1.77446	down	CDC14 cell division cycle 14 homolog C (S. cerevisiae)
CDC25C	1.45e-07	2.10813	up	cell division cycle 25 homolog C (S. pombe)
CDC42EP3	0.000344078	-1.60728	down	CDC42 effector protein (Rho GTPase binding) 3
CDC42EP4	9.17e-05	-1.68926	down	CDC42 effector protein (Rho GTPase binding) 4
CDC45	3.92e-08	2.87913	up	cell division cycle 45 homolog (S. cerevisiae)
CDCA2	1.22e-07	4.21255	up	cell division cycle associated 2
CDCA3	2.21e-07	2.21028	up	cell division cycle associated 3
CDCA4	0.000170979	1.87754	up	cell division cycle associated 4
CDCA5	9.04e-07	4.49548	up	cell division cycle associated 5
CDCA8	4.92e-08	1.61294	up	cell division cycle associated 8
CDCP1	0.0011191	1.85519	up	CUB domain containing protein 1
CDH11	0.000170717	1.89842	up	cadherin 11, type 2, OB-cadherin (osteoblast)
CDH19	0.00343589	-1.63718	down	cadherin 19, type 2
CDH20	0.000436905	-1.66035	down	cadherin 20, type 2
CDH23	3.13e-08	-1.5806	down	cadherin-related 23
CDH24	0.000877624	-1.51316	down	cadherin 24, type 2
CDHR4	0.000601649	1.93565	up	cadherin-related family member 4
CDK1	5.22e-09	5.00406	up	cyclin-dependent kinase 1
CDK3	1.43e-05	1.50801	up	cyclin-dependent kinase 3
CDK5	8.13e-08	1.64933	up	cyclin-dependent kinase 5
CDK5R1	8.08e-09	2.5755	up	cyclin-dependent kinase 5, regulatory subunit 1 (p35)
CDK6	0.00350909	-1.56249	down	cyclin-dependent kinase 6
CDKN1C	4.4e-09	-2.90813	down	cyclin-dependent kinase inhibitor 1C (p57, Kip2)
CDKN2A	0.00018869	1.71695	up	cyclin-dependent kinase inhibitor 2A (melanoma, p16, inhibits CDK4)
CDKN2C	0.00842757	-1.54697	down	cyclin-dependent kinase inhibitor 2C (p18, inhibits CDK4)
CDKN3	9.05e-10	4.69241	up	cyclin-dependent kinase inhibitor 3
CDNF	9.31e-06	-2.12399	down	cerebral dopamine neurotrophic factor
CDO1	1.72e-06	-3.57287	down	cysteine dioxygenase, type I
CDR1	0.00809743	-1.99572	down	cerebellar degeneration-related protein 1, 34kDa
CDR2	5.46e-05	1.68216	up	cerebellar degeneration-related protein 2, 62kDa
CDR2L	0.000503202	1.61622	up	cerebellar degeneration-related protein 2-like
CDRT15P	7.36e-06	-1.80105	down	CMT1A duplicated region transcript 15 pseudogene
CDS1	9.8e-06	2.08141	up	CDP-diacylglycerol synthase (phosphatidate cytidylyltransferase) 1
CDS2	1.28e-05	-1.75494	down	CDP-diacylglycerol synthase (phosphatidate cytidylyltransferase) 2
CDSN	0.00033032	2.39233	up	corneodesmosin
CDT1	8.82e-07	2.34354	up	chromatin licensing and DNA replication factor 1
CEACAM1	0.0430097	1.71217	up	carcinoembryonic antigen-related cell adhesion molecule 1 (biliary glycoprotein)
CEACAM3	0.00371852	2.55922	up	carcinoembryonic antigen-related cell adhesion molecule 3
CEACAM5	8.59e-07	3.76118	up	carcinoembryonic antigen-related cell adhesion molecule 5
CEACAM6	2.96e-05	4.57522	up	carcinoembryonic antigen-related cell adhesion molecule 6 (non-specific cross reacting antigen)
CEACAM7	0.000251418	3.32806	up	carcinoembryonic antigen-related cell adhesion molecule 7
CECR7	1.04e-06	-2.21111	down	cat eye syndrome chromosome region, candidate 7 (non-protein coding)
CELA1	0.00110139	-1.58137	down	chymotrypsin-like elastase family, member 1
CELF2	5.83e-06	-2.46909	down	CUGBP, Elav-like family member 2
CELF6	3.69e-05	-1.70489	down	CUGBP, Elav-like family member 6
CELSR1	2.6e-07	3.19381	up	cadherin, EGF LAG seven-pass G-type receptor 1 (flamingo homolog, Drosophila)
CELSR2	0.00790152	1.60022	up	cadherin, EGF LAG seven-pass G-type receptor 2 (flamingo homolog, Drosophila)
CEMP1	3.48e-05	1.50274	up	cementum protein 1
CENPA	4.2e-09	4.85796	up	centromere protein A
CENPE	5.61e-09	4.99911	up	centromere protein E, 312kDa
CENPF	8.23e-10	7.13672	up	centromere protein F, 350/400kDa (mitosin)
CENPH	0.000355976	1.63379	up	centromere protein H
CENPI	6.54e-08	2.28376	up	centromere protein I
CENPK	8.55e-09	2.36251	up	centromere protein K
CENPL	1.26e-06	2.1729	up	centromere protein L
CENPM	5.14e-08	3.31652	up	centromere protein M
CENPN	3.1e-05	1.98653	up	centromere protein N
CENPO	1.42e-08	2.18431	up	centromere protein O
CENPP	3.09e-06	1.96628	up	centromere protein P
CEP55	3.17e-10	7.30049	up	centrosomal protein 55kDa
CEP68	4.08e-07	-1.62604	down	centrosomal protein 68kDa
CER1	3.04e-05	-1.74413	down	cerberus 1, cysteine knot superfamily, homolog (Xenopus laevis)
CERKL	0.0355001	1.53385	up	ceramide kinase-like
CES1	4.15e-07	-3.36084	down	carboxylesterase 1
CES1P2	6.27e-05	-2.84491	down	carboxylesterase 1 pseudogene 2
CETN2	1.15e-05	1.52741	up	centrin, EF-hand protein, 2
CETP	0.00724412	1.94957	up	cholesteryl ester transfer protein, plasma
CFB	0.000119582	2.37133	up	complement factor B
CFD	3.27e-05	-2.97933	down	complement factor D (adipsin)
CFH	0.0295566	-1.5553	down	complement factor H
CFI	8.12e-05	-1.65593	down	complement factor I
CFL1	1.18e-08	2.04413	up	cofilin 1 (non-muscle)
CFL2	4.47e-06	-2.30358	down	cofilin 2 (muscle)
CFTR	0.000488468	-2.41753	down	cystic fibrosis transmembrane conductance regulator (ATP-binding cassette sub-family C, member 7)
CGA	0.00497634	2.03417	up	glycoprotein hormones, alpha polypeptide
CGNL1	0.00773654	-1.68171	down	cingulin-like 1
CHAC1	0.0106099	1.56861	up	ChaC, cation transport regulator homolog 1 (E. coli)
CHAF1B	0.000100752	1.70434	up	chromatin assembly factor 1, subunit B (p60)
CHCHD1	0.000169929	1.51028	up	coiled-coil-helix-coiled-coil-helix domain containing 1
CHCHD3	6.71e-06	1.51562	up	coiled-coil-helix-coiled-coil-helix domain containing 3
CHD9	2.64e-06	-1.67752	down	chromodomain helicase DNA binding protein 9
CHEK1	0.000445408	1.82519	up	CHK1 checkpoint homolog (S. pombe)
CHI3L2	0.0178669	-1.59974	down	chitinase 3-like 2
CHIC2	1.03e-07	-1.74363	down	cysteine-rich hydrophobic domain 2
CHIT1	0.0327817	1.70806	up	chitinase 1 (chitotriosidase)
CHL1	8.37e-07	-3.6327	down	cell adhesion molecule with homology to L1CAM (close homolog of L1)
CHML	0.000117917	2.08847	up	choroideremia-like (Rab escort protein 2)
CHMP4A	1.86e-09	-1.70521	down	chromatin modifying protein 4A
CHRDL1	1.02e-06	-4.11364	down	chordin-like 1
CHRDL2	0.000295323	1.50662	up	chordin-like 2
CHRNA1	0.00508789	2.31571	up	cholinergic receptor, nicotinic, alpha 1 (muscle)
CHRNA4	6.69e-09	-2.24232	down	cholinergic receptor, nicotinic, alpha 4
CHRNA6	1.85e-06	1.78138	up	cholinergic receptor, nicotinic, alpha 6
CHRNA9	0.0427045	1.56343	up	cholinergic receptor, nicotinic, alpha 9
CHRNB4	8.86e-07	1.87487	up	cholinergic receptor, nicotinic, beta 4
CHST1	2.82e-05	2.16435	up	carbohydrate (keratan sulfate Gal-6) sulfotransferase 1
CHST11	0.000131353	1.81634	up	carbohydrate (chondroitin 4) sulfotransferase 11
CHST3	9.54e-08	-2.05761	down	carbohydrate (chondroitin 6) sulfotransferase 3
CHST7	5.85e-05	-1.57449	down	carbohydrate (N-acetylglucosamine 6-O) sulfotransferase 7
CHST9	7.35e-06	-4.80067	down	carbohydrate (N-acetylgalactosamine 4-0) sulfotransferase 9
CHTF18	4.18e-05	1.85139	up	CTF18, chromosome transmission fidelity factor 18 homolog (S. cerevisiae)
CIDEC	2.76e-05	-3.86267	down	cell death-inducing DFFA-like effector c
CIDECP	0.000480152	-2.64931	down	cell death-inducing DFFA-like effector c pseudogene
CIITA	3.27e-06	2.09887	up	class II, major histocompatibility complex, transactivator
CILP2	3.45e-06	2.42637	up	cartilage intermediate layer protein 2
CIRBP	2.07e-11	-2.0221	down	cold inducible RNA binding protein
CIT	1.16e-08	4.01791	up	citron (rho-interacting, serine/threonine kinase 21)
CITED1	2.42e-05	-3.50163	down	Cbp/p300-interacting transactivator, with Glu/Asp-rich carboxy-terminal domain, 1
CKAP2	4.81e-07	2.25193	up	cytoskeleton associated protein 2
CKAP2L	2.43e-06	2.43551	up	cytoskeleton associated protein 2-like
CKAP4	0.000106599	1.59716	up	cytoskeleton-associated protein 4
CKMT2	1.23e-06	-2.40373	down	creatine kinase, mitochondrial 2 (sarcomeric)
CKS1B	8.28e-07	1.82395	up	CDC28 protein kinase regulatory subunit 1B
CLCA4	5.01e-06	-2.55534	down	chloride channel accessory 4
CLCN6	2.86e-07	-1.56721	down	chloride channel 6
CLDN11	2.2e-11	-3.16253	down	claudin 11
CLDN16	8.5e-05	1.50806	up	claudin 16
CLDN5	1.84e-05	-1.65897	down	claudin 5
CLDN7	0.0091836	1.94055	up	claudin 7
CLDN8	9.63e-05	-3.58731	down	claudin 8
CLEC12A	0.0002295	1.8766	up	C-type lectin domain family 12, member A
CLEC14A	5.87e-06	-1.6885	down	C-type lectin domain family 14, member A
CLEC1A	1.22e-05	-1.64037	down	C-type lectin domain family 1, member A
CLEC2A	4.57e-06	1.98808	up	C-type lectin domain family 2, member A
CLEC2D	3.32e-05	1.5072	up	C-type lectin domain family 2, member D
CLEC3A	0.00293415	3.16623	up	C-type lectin domain family 3, member A
CLEC3B	4.73e-08	-3.66277	down	C-type lectin domain family 3, member B
CLEC5A	9.02e-08	3.59617	up	C-type lectin domain family 5, member A
CLEC7A	1.81e-06	2.17762	up	C-type lectin domain family 7, member A
CLGN	0.000524273	1.92151	up	calmegin
CLIC2	0.00453175	-1.53737	down	chloride intracellular channel 2
CLIC4	0.000295409	-1.58349	down	chloride intracellular channel 4
CLIC5	6.68e-06	-2.45885	down	chloride intracellular channel 5
CLIP4	1.75e-10	-3.08622	down	CAP-GLY domain containing linker protein family, member 4
CLN8	0.000945723	-1.53674	down	ceroid-lipofuscinosis, neuronal 8 (epilepsy, progressive with mental retardation)
CLSPN	2.22e-09	5.63253	up	claspin
CLSTN3	8.26e-08	1.86855	up	calsyntenin 3
CLTC	3.84e-05	1.54262	up	clathrin, heavy chain (Hc)
CLU	0.0177635	-1.54506	down	clusterin
CMA1	0.0159998	-1.65179	down	chymase 1, mast cell
CMPK2	0.000129916	1.84509	up	cytidine monophosphate (UMP-CMP) kinase 2, mitochondrial
CMTM7	1.75e-07	-2.0218	down	CKLF-like MARVEL transmembrane domain containing 7
CNBP	1.36e-08	-1.6414	down	CCHC-type zinc finger, nucleic acid binding protein
CNGA1	0.00119651	-1.5831	down	cyclic nucleotide gated channel alpha 1
CNGA2	0.000530451	2.07535	up	cyclic nucleotide gated channel alpha 2
CNKSR2	1.36e-05	-2.98104	down	connector enhancer of kinase suppressor of Ras 2
CNN1	1.07e-12	-2.68334	down	calponin 1, basic, smooth muscle
CNOT4	8.55e-07	-1.84184	down	CCR4-NOT transcription complex, subunit 4
CNPY3	1.03e-06	1.6675	up	canopy 3 homolog (zebrafish)
CNRIP1	0.000164587	-1.90158	down	cannabinoid receptor interacting protein 1
CNTN1	2.66e-08	-2.23192	down	contactin 1
CNTNAP2	9.93e-07	4.17338	up	contactin associated protein-like 2
CNTNAP3	1.86e-10	-3.79118	down	contactin associated protein-like 3
CNTNAP3B	5.36e-11	-2.61015	down	contactin associated protein-like 3B
COG2	1.1e-07	1.58711	up	component of oligomeric golgi complex 2
COG7	3.85e-07	1.87844	up	component of oligomeric golgi complex 7
COL10A1	8.61e-13	14.7586	up	collagen, type X, alpha 1
COL11A1	4.7e-07	7.34596	up	collagen, type XI, alpha 1
COL12A1	8.98e-07	3.0733	up	collagen, type XII, alpha 1
COL14A1	2.02e-05	-2.39361	down	collagen, type XIV, alpha 1
COL17A1	0.000382769	-2.74203	down	collagen, type XVII, alpha 1
COL1A1	4.86e-08	4.67512	up	collagen, type I, alpha 1
COL1A2	2.95e-06	3.87189	up	collagen, type I, alpha 2
COL20A1	0.000209471	1.52524	up	collagen, type XX, alpha 1
COL21A1	0.001156	-1.55062	down	collagen, type XXI, alpha 1
COL22A1	7.13e-06	2.50107	up	collagen, type XXII, alpha 1
COL25A1	8.22e-08	-3.1283	down	collagen, type XXV, alpha 1
COL28A1	2.51e-06	-2.39802	down	collagen, type XXVIII, alpha 1
COL3A1	1.88e-05	2.94838	up	collagen, type III, alpha 1
COL4A3	0.000151416	1.57888	up	collagen, type IV, alpha 3 (Goodpasture antigen)
COL4A5	0.0190573	1.51664	up	collagen, type IV, alpha 5
COL5A1	2.66e-08	2.77188	up	collagen, type V, alpha 1
COL5A2	3.3e-06	3.0731	up	collagen, type V, alpha 2
COL6A3	0.00195153	1.8074	up	collagen, type VI, alpha 3
COL6A4P2	1.61e-05	2.39502	up	collagen, type VI, alpha 4 pseudogene 2
COL6A6	2.12e-09	-4.0254	down	collagen, type VI, alpha 6
COL8A1	1.36e-07	4.62095	up	collagen, type VIII, alpha 1
COL8A2	2.5e-05	1.91532	up	collagen, type VIII, alpha 2
COLEC11	0.00199342	-1.76483	down	collectin sub-family member 11
COLEC12	0.00566829	-1.6669	down	collectin sub-family member 12
COMMD5	1.51e-06	1.56011	up	COMM domain containing 5
COMMD6	0.000248797	-1.73796	down	COMM domain containing 6
COMP	1.85e-06	2.97193	up	cartilage oligomeric matrix protein
COMTD1	2.59e-05	1.7113	up	catechol-O-methyltransferase domain containing 1
COPG	1.19e-06	1.54307	up	coatomer protein complex, subunit gamma
COPG2	6.3e-06	-1.54251	down	coatomer protein complex, subunit gamma 2
COPG2IT1	3.93e-06	-2.11702	down	COPG2 imprinted transcript 1 (non-protein coding)
CORO1A	2.18e-06	2.06004	up	coronin, actin binding protein, 1A
CORO2A	6.6e-06	2.49682	up	coronin, actin binding protein, 2A
CORO2B	1.59e-07	-2.59089	down	coronin, actin binding protein, 2B
COX1	1.5e-08	2.99084	up	cytochrome c oxidase subunit I
COX6C	0.000100164	2.34476	up	cytochrome c oxidase subunit VIc
COX7A1	5.45e-07	-2.97144	down	cytochrome c oxidase subunit VIIa polypeptide 1 (muscle)
CPA3	0.000945098	2.49276	up	carboxypeptidase A3 (mast cell)
CPA4	0.00446945	1.80207	up	carboxypeptidase A4
CPE	9.34e-07	-2.37535	down	carboxypeptidase E
CPPED1	2.33e-06	1.8547	up	calcineurin-like phosphoesterase domain containing 1
CPS1	0.000815989	-1.51776	down	carbamoyl-phosphate synthase 1, mitochondrial
CPSF3	1.55e-05	1.554	up	cleavage and polyadenylation specific factor 3, 73kDa
CPXCR1	3.96e-09	2.08958	up	CPX chromosome region, candidate 1
CPXM2	0.00193943	-1.6237	down	carboxypeptidase X (M14 family), member 2
CR2	2.9e-05	1.76863	up	complement component (3d/Epstein Barr virus) receptor 2
CRABP1	0.00822725	-1.59803	down	cellular retinoic acid binding protein 1
CRABP2	0.0143188	1.64786	up	cellular retinoic acid binding protein 2
CREB3L1	9.51e-07	2.01723	up	cAMP responsive element binding protein 3-like 1
CREB5	2.67e-05	-2.21611	down	cAMP responsive element binding protein 5
CREM	0.000107587	1.57283	up	cAMP responsive element modulator
CRHBP	0.00345938	-1.57431	down	corticotropin releasing hormone binding protein
CRIM1	5.07e-08	-1.87929	down	cysteine rich transmembrane BMP regulator 1 (chordin-like)
CRIP1	1.75e-05	2.05673	up	cysteine-rich protein 1 (intestinal)
CRISPLD1	0.00894527	-2.21876	down	cysteine-rich secretory protein LCCL domain containing 1
CRTAC1	3e-05	-1.51476	down	cartilage acidic protein 1
CRTAM	0.000695673	1.65952	up	cytotoxic and regulatory T cell molecule
CRY2	9.64e-08	-1.76355	down	cryptochrome 2 (photolyase-like)
CRYAB	1.06e-09	-6.76915	down	crystallin, alpha B
CRYGB	0.00289558	-1.5351	down	crystallin, gamma B
CSAG2	0.0231067	1.56016	up	CSAG family, member 2
CSDA	1.02e-05	-1.69813	down	cold shock domain protein A
CSF1	0.00321534	-1.50429	down	colony stimulating factor 1 (macrophage)
CSF2RA	0.00173216	1.53167	up	colony stimulating factor 2 receptor, alpha, low-affinity (granulocyte-macrophage)
CSF2RB	0.000240409	1.67326	up	colony stimulating factor 2 receptor, beta, low-affinity (granulocyte-macrophage)
CSHL1	2.73e-08	2.28108	up	chorionic somatomammotropin hormone-like 1
CSK	9.79e-07	1.98276	up	c-src tyrosine kinase
CSMD1	0.00161919	-1.53285	down	CUB and Sushi multiple domains 1
CSMD2	6.39e-05	2.27339	up	CUB and Sushi multiple domains 2
CSN1S1	0.00403823	-2.32529	down	casein alpha s1
CSN3	0.000128653	-2.58918	down	casein kappa
CSNK1A1P1	0.0222847	-1.54478	down	casein kinase 1, alpha 1 pseudogene 1
CSNK1D	5.56e-09	1.52027	up	casein kinase 1, delta
CSNK1G2	1.31e-07	1.55465	up	casein kinase 1, gamma 2
CSPG5	0.000282053	1.53462	up	chondroitin sulfate proteoglycan 5 (neuroglycan C)
CSRNP1	6.69e-06	-1.91625	down	cysteine-serine-rich nuclear protein 1
CSRNP3	3.32e-09	-3.04531	down	cysteine-serine-rich nuclear protein 3
CSRP1	3.47e-06	-2.24958	down	cysteine and glycine-rich protein 1
CST1	2.76e-10	10.4872	up	cystatin SN
CST2	1.75e-12	19.3611	up	cystatin SA
CST6	0.000244044	2.02225	up	cystatin E/M
CST7	0.000828743	1.93386	up	cystatin F (leukocystatin)
CSTF2	4.14e-06	1.58621	up	cleavage stimulation factor, 3' pre-RNA, subunit 2, 64kDa
CT47A11	4.65e-06	-1.7038	down	cancer/testis antigen family 47, member A11
CTAGE5	0.0249714	-1.59076	down	CTAGE family, member 5
CTDSP2	1.52e-07	-1.62973	down	CTD (carboxy-terminal domain, RNA polymerase II, polypeptide A) small phosphatase 2
CTDSPL	6.36e-05	-1.57955	down	CTD (carboxy-terminal domain, RNA polymerase II, polypeptide A) small phosphatase-like
CTF1	4.07e-08	-1.66283	down	cardiotrophin 1
CTHRC1	3.71e-07	4.54158	up	collagen triple helix repeat containing 1
CTLA4	1.14e-07	1.67885	up	cytotoxic T-lymphocyte-associated protein 4
CTNNA3	0.000324591	-1.66691	down	catenin (cadherin-associated protein), alpha 3
CTNNAL1	2.31e-05	-1.55507	down	catenin (cadherin-associated protein), alpha-like 1
CTNNB1	4.17e-06	-1.70816	down	catenin (cadherin-associated protein), beta 1, 88kDa
CTPS	6.69e-06	1.8833	up	CTP synthase
CTPS2	4.94e-05	1.50476	up	CTP synthase II
CTSA	5.65e-07	1.68696	up	cathepsin A
CTSB	9.9e-07	1.56023	up	cathepsin B
CTSC	0.000273236	1.73351	up	cathepsin C
CTSD	0.000684519	1.85741	up	cathepsin D
CTSF	1.96e-07	-1.87834	down	cathepsin F
CTSW	0.000490923	1.62895	up	cathepsin W
CTSZ	0.000101379	1.51727	up	cathepsin Z
CTTNBP2	9.21e-05	-1.63855	down	cortactin binding protein 2
CUEDC1	5.19e-05	1.71369	up	CUE domain containing 1
CUX1	3.84e-07	1.94891	up	cut-like homeobox 1
CX3CL1	5.02e-06	-2.59364	down	chemokine (C-X3-C motif) ligand 1
CX3CR1	0.000668088	-1.95547	down	chemokine (C-X3-C motif) receptor 1
CXCL1	4.62e-06	-2.86369	down	chemokine (C-X-C motif) ligand 1 (melanoma growth stimulating activity, alpha)
CXCL10	1.03e-08	5.94739	up	chemokine (C-X-C motif) ligand 10
CXCL11	3.01e-08	4.79866	up	chemokine (C-X-C motif) ligand 11
CXCL12	3.05e-07	-3.83072	down	chemokine (C-X-C motif) ligand 12
CXCL13	4.95e-05	3.99317	up	chemokine (C-X-C motif) ligand 13
CXCL2	1.42e-07	-4.57514	down	chemokine (C-X-C motif) ligand 2
CXCL6	0.00108389	-1.75279	down	chemokine (C-X-C motif) ligand 6 (granulocyte chemotactic protein 2)
CXCL9	5.55e-09	6.17079	up	chemokine (C-X-C motif) ligand 9
CXCR2P1	0.000291204	2.24725	up	chemokine (C-X-C motif) receptor 2 pseudogene 1
CXCR6	0.00153376	1.57101	up	chemokine (C-X-C motif) receptor 6
CXorf21	3.17e-06	1.63662	up	chromosome X open reading frame 21
CXorf22	6.16e-05	1.85396	up	chromosome X open reading frame 22
CXorf38	0.000103557	1.54608	up	chromosome X open reading frame 38
CXorf40B	7.13e-05	1.5818	up	chromosome X open reading frame 40B
CXorf41	2.63e-11	2.58704	up	chromosome X open reading frame 41
CXorf59	0.000234653	2.71847	up	chromosome X open reading frame 59
CXXC4	0.0340399	1.5659	up	CXXC finger protein 4
CYB561	1.37e-06	1.50525	up	cytochrome b-561
CYB5B	1.08e-07	-1.59152	down	cytochrome b5 type B (outer mitochondrial membrane)
CYBRD1	0.00215522	-1.69583	down	cytochrome b reductase 1
CYFIP2	2.22e-07	1.77499	up	cytoplasmic FMR1 interacting protein 2
CYHR1	2.81e-07	1.75378	up	cysteine/histidine-rich 1
CYLC2	0.000157869	-1.77415	down	cylicin, basic protein of sperm head cytoskeleton 2
CYMP	4.45e-07	-1.55229	down	chymosin pseudogene
CYorf15B	0.000227217	1.59653	up	chromosome Y open reading frame 15B
CYP11B1	3.45e-07	1.51231	up	cytochrome P450, family 11, subfamily B, polypeptide 1
CYP21A2	3.24e-06	-2.28752	down	cytochrome P450, family 21, subfamily A, polypeptide 2
CYP26B1	0.00357454	-1.78511	down	cytochrome P450, family 26, subfamily B, polypeptide 1
CYP27B1	0.00388281	1.65046	up	cytochrome P450, family 27, subfamily B, polypeptide 1
CYP2A7	0.0191607	-1.68286	down	cytochrome P450, family 2, subfamily A, polypeptide 7
CYP2C19	0.000105235	-1.56132	down	cytochrome P450, family 2, subfamily C, polypeptide 19
CYP2D6	0.039715	-1.53868	down	cytochrome P450, family 2, subfamily D, polypeptide 6
CYP2F1	6.49e-08	1.66673	up	cytochrome P450, family 2, subfamily F, polypeptide 1
CYP2S1	1.21e-08	1.88629	up	cytochrome P450, family 2, subfamily S, polypeptide 1
CYP2U1	5.12e-06	-1.76023	down	cytochrome P450, family 2, subfamily U, polypeptide 1
CYP39A1	1.77e-06	-1.95735	down	cytochrome P450, family 39, subfamily A, polypeptide 1
CYP4F11	0.00574775	1.88443	up	cytochrome P450, family 4, subfamily F, polypeptide 11
CYP4F2	0.00114675	1.63388	up	cytochrome P450, family 4, subfamily F, polypeptide 2
CYP4Z1	0.000303494	2.25934	up	cytochrome P450, family 4, subfamily Z, polypeptide 1
CYP4Z2P	0.000136109	2.73896	up	cytochrome P450, family 4, subfamily Z, polypeptide 2 pseudogene
CYP7B1	2.34e-05	-1.55987	down	cytochrome P450, family 7, subfamily B, polypeptide 1
CYR61	0.000607396	-1.9369	down	cysteine-rich, angiogenic inducer, 61
CYTL1	0.00339925	-1.58953	down	cytokine-like 1
CYYR1	8e-08	-2.62812	down	cysteine/tyrosine-rich 1
D4S234E	1.39e-07	-2.14682	down	DNA segment on chromosome 4 (unique) 234 expressed sequence
DAAM2	2.57e-07	-1.80889	down	dishevelled associated activator of morphogenesis 2
DACT2	4.58e-10	-6.85463	down	dapper, antagonist of beta-catenin, homolog 2 (Xenopus laevis)
DAP	7.57e-06	1.50828	up	death-associated protein
DAPL1	0.000122581	-1.78791	down	death associated protein-like 1
DAPP1	0.000337729	1.70103	up	dual adaptor of phosphotyrosine and 3-phosphoinositides
DARC	6.49e-06	-4.01156	down	Duffy blood group, chemokine receptor
DARS2	9.59e-07	1.60912	up	aspartyl-tRNA synthetase 2, mitochondrial
DBF4	3.49e-06	1.90266	up	DBF4 homolog (S. cerevisiae)
DBF4B	0.000182031	1.5591	up	DBF4 homolog B (S. cerevisiae)
DBNDD1	0.000349793	1.96458	up	dysbindin (dystrobrevin binding protein 1) domain containing 1
DBX2	0.00131327	-1.58624	down	developing brain homeobox 2
DCAF10	1.15e-05	1.94835	up	DDB1 and CUL4 associated factor 10
DCAF13	5.99e-06	1.79141	up	DDB1 and CUL4 associated factor 13
DCAF8L2	0.0129046	-1.96637	down	DDB1 and CUL4 associated factor 8-like 2
DCBLD2	9.46e-09	-1.76794	down	discoidin, CUB and LCCL domain containing 2
DCHS2	5.61e-05	-2.24268	down	dachsous 2 (Drosophila)
DCK	0.00154297	1.50456	up	deoxycytidine kinase
DCLK1	2.99e-06	-2.71885	down	doublecortin-like kinase 1
DCN	0.00055091	-2.07049	down	decorin
DCP1A	9.63e-08	-1.60126	down	DCP1 decapping enzyme homolog A (S. cerevisiae)
DCT	2.75e-05	-2.09909	down	dopachrome tautomerase (dopachrome delta-isomerase, tyrosine-related protein 2)
DCUN1D3	0.000571633	-1.52956	down	DCN1, defective in cullin neddylation 1, domain containing 3 (S. cerevisiae)
DCX	5.65e-05	-2.78239	down	doublecortin
DDA1	3.97e-09	1.76141	up	DET1 and DDB1 associated 1
DDIT4L	7.66e-05	-2.06542	down	DNA-damage-inducible transcript 4-like
DDR2	2.18e-05	-2.23016	down	discoidin domain receptor tyrosine kinase 2
DDX11	0.000182914	1.51363	up	DEAD/H (Asp-Glu-Ala-Asp/His) box polypeptide 11
DDX39	7.96e-09	1.94578	up	DEAD (Asp-Glu-Ala-Asp) box polypeptide 39
DDX3Y	1.35e-05	-1.71132	down	DEAD (Asp-Glu-Ala-Asp) box polypeptide 3, Y-linked
DDX60	1.46e-07	1.86954	up	DEAD (Asp-Glu-Ala-Asp) box polypeptide 60
DECR2	2.65e-05	1.76031	up	2,4-dienoyl CoA reductase 2, peroxisomal
DEFA3	0.000232157	-1.63166	down	defensin, alpha 3, neutrophil-specific
DEFB109P1B	8.57e-05	-1.67977	down	defensin, beta 109, pseudogene 1B
DEFB113	0.00265323	-1.57461	down	defensin, beta 113
DEFB114	0.00324042	-1.56452	down	defensin, beta 114
DEFB125	6.41e-05	-1.85405	down	defensin, beta 125
DEFB129	0.000212592	-1.72694	down	defensin, beta 129
DENND1B	0.00129574	1.86327	up	DENN/MADD domain containing 1B
DENND2A	1.24e-05	-1.95495	down	DENN/MADD domain containing 2A
DENND4C	4.11e-08	-1.70176	down	DENN/MADD domain containing 4C
DEPDC1	1.21e-08	4.3082	up	DEP domain containing 1
DEPDC1B	1.9e-07	2.74543	up	DEP domain containing 1B
DEPDC5	2.98e-05	1.56788	up	DEP domain containing 5
DEPDC7	0.000759863	1.58131	up	DEP domain containing 7
DES	0.000937623	-1.72329	down	desmin
DGAT2	0.0171539	-1.72668	down	diacylglycerol O-acyltransferase 2
DGKB	1.57e-05	-1.57441	down	diacylglycerol kinase, beta 90kDa
DHFR	7.79e-06	1.71034	up	dihydrofolate reductase
DHRS12	6.88e-09	-1.9254	down	dehydrogenase/reductase (SDR family) member 12
DHTKD1	2.74e-05	1.74428	up	dehydrogenase E1 and transketolase domain containing 1
DHX58	4.56e-05	1.5535	up	DEXH (Asp-Glu-X-His) box polypeptide 58
DIAPH1	8.83e-07	1.60396	up	diaphanous homolog 1 (Drosophila)
DIAPH3	1.56e-07	3.17871	up	diaphanous homolog 3 (Drosophila)
DIDO1	0.000312889	1.77158	up	death inducer-obliterator 1
DIO1	0.00170047	3.98396	up	deiodinase, iodothyronine, type I
DIO2	0.00323776	1.70612	up	deiodinase, iodothyronine, type II
DIRAS2	0.0004	-1.68513	down	DIRAS family, GTP-binding RAS-like 2
DIXDC1	1.63e-08	-1.88168	down	DIX domain containing 1
DKFZP434L187	1.57e-06	-2.23261	down	hypothetical LOC26082
DKFZP781G0119	0.000270507	1.5206	up	hypothetical protein LOC644041
DKK2	0.00156527	-1.66949	down	dickkopf homolog 2 (Xenopus laevis)
DKK3	1.46e-05	-1.67882	down	dickkopf homolog 3 (Xenopus laevis)
DLC1	4.08e-10	-2.292	down	deleted in liver cancer 1
DLG2	1.94e-05	-2.41789	down	discs, large homolog 2 (Drosophila)
DLG3	0.0221114	1.60121	up	discs, large homolog 3 (Drosophila)
DLGAP4	6.91e-06	1.6667	up	discs, large (Drosophila) homolog-associated protein 4
DLGAP5	1.91e-07	2.0949	up	discs, large (Drosophila) homolog-associated protein 5
DLK1	9.69e-05	-2.57477	down	delta-like 1 homolog (Drosophila)
DLL1	9.29e-05	-1.50199	down	delta-like 1 (Drosophila)
DLX2	0.00676309	1.96095	up	distal-less homeobox 2
DLX3	0.00165579	1.62722	up	distal-less homeobox 3
DLX5	0.00104802	1.82328	up	distal-less homeobox 5
DMBX1	5.74e-08	1.78502	up	diencephalon/mesencephalon homeobox 1
DMD	2.16e-12	-4.47677	down	dystrophin
DMGDH	0.00153973	-1.50347	down	dimethylglycine dehydrogenase
DMRT2	1.18e-06	-3.11035	down	doublesex and mab-3 related transcription factor 2
DMRTA1	1.31e-05	-2.01289	down	DMRT-like family A1
DMRTA2	0.000592193	1.68541	up	DMRT-like family A2
DMRTC2	0.00167733	1.52858	up	DMRT-like family C2
DMXL2	1.78e-07	1.73303	up	Dmx-like 2
DNA2	2.4e-08	2.93066	up	DNA replication helicase 2 homolog (yeast)
DNAH10	2.91e-06	1.73228	up	dynein, axonemal, heavy chain 10
DNAH14	1.41e-06	2.12984	up	dynein, axonemal, heavy chain 14
DNAH17	0.00755714	1.65006	up	dynein, axonemal, heavy chain 17
DNAH9	4.77e-10	-1.93048	down	dynein, axonemal, heavy chain 9
DNAJA3	4.23e-05	1.61111	up	DnaJ (Hsp40) homolog, subfamily A, member 3
DNAJB4	1.03e-05	-1.72092	down	DnaJ (Hsp40) homolog, subfamily B, member 4
DNAJC1	9.17e-06	1.88706	up	DnaJ (Hsp40) homolog, subfamily C, member 1
DNAJC12	0.0004135	2.45046	up	DnaJ (Hsp40) homolog, subfamily C, member 12
DNAJC18	1.46e-10	-1.92369	down	DnaJ (Hsp40) homolog, subfamily C, member 18
DNAJC22	0.000203943	1.79908	up	DnaJ (Hsp40) homolog, subfamily C, member 22
DNAJC5	7.15e-08	1.65101	up	DnaJ (Hsp40) homolog, subfamily C, member 5
DNASE1L3	0.000545161	-2.10964	down	deoxyribonuclease I-like 3
DNASE2	3.59e-07	2.12689	up	deoxyribonuclease II, lysosomal
DNER	0.00137051	-1.93073	down	delta/notch-like EGF repeat containing
DNM3	3.36e-05	-1.54935	down	dynamin 3
DNMT1	0.00187414	1.57439	up	DNA (cytosine-5-)-methyltransferase 1
DNMT3A	0.00746408	-1.54186	down	DNA (cytosine-5-)-methyltransferase 3 alpha
DOCK2	6.48e-05	1.98591	up	dedicator of cytokinesis 2
DOCK9	8.18e-07	-1.60421	down	dedicator of cytokinesis 9
DOK2	0.00758253	1.53756	up	docking protein 2, 56kDa
DOK3	1.82e-07	2.10784	up	docking protein 3
DOK7	0.0265144	1.71612	up	docking protein 7
DONSON	1.71e-07	2.21529	up	downstream neighbor of SON
DOPEY2	2.84e-07	2.28968	up	dopey family member 2
DPCD	3.18e-05	1.56576	up	deleted in primary ciliary dyskinesia homolog (mouse)
DPEP1	5.01e-06	1.69516	up	dipeptidase 1 (renal)
DPF3	1.22e-05	-1.53794	down	D4, zinc and double PHD fingers, family 3
DPH2	2.09e-08	1.6241	up	DPH2 homolog (S. cerevisiae)
DPM2	4.17e-06	1.60431	up	dolichyl-phosphate mannosyltransferase polypeptide 2, regulatory subunit
DPP9	1.03e-08	2.32529	up	dipeptidyl-peptidase 9
DPPA4	2.22e-06	1.51454	up	developmental pluripotency associated 4
DPT	0.000435685	-2.70613	down	dermatopontin
DPY19L2P3	9.57e-06	-1.68629	down	dpy-19-like 2 pseudogene 3 (C. elegans)
DPYSL2	4.52e-08	-2.3888	down	dihydropyrimidinase-like 2
DPYSL5	0.001771	1.64894	up	dihydropyrimidinase-like 5
DQX1	1.12e-05	2.55415	up	DEAQ box RNA-dependent ATPase 1
DRD2	3.07e-08	-1.8922	down	dopamine receptor D2
DRD5	2.13e-06	-1.92953	down	dopamine receptor D5
DSC1	0.00013835	-2.68996	down	desmocollin 1
DSC2	0.0199463	-1.68959	down	desmocollin 2
DSC3	2.07e-06	-1.96455	down	desmocollin 3
DSCC1	0.00259115	1.7876	up	defective in sister chromatid cohesion 1 homolog (S. cerevisiae)
DSCR6	0.00634599	1.55514	up	Down syndrome critical region gene 6
DSEL	0.000908495	-1.66912	down	dermatan sulfate epimerase-like
DSG1	0.000355077	-1.69766	down	desmoglein 1
DSG3	0.0451194	-1.65671	down	desmoglein 3
DSN1	4.42e-06	1.51056	up	DSN1, MIND kinetochore complex component, homolog (S. cerevisiae)
DSP	0.00324084	2.09011	up	desmoplakin
DST	1.6e-08	-1.85523	down	dystonin
DTHD1	0.00993888	1.82543	up	death domain containing 1
DTL	2.09e-09	4.19054	up	denticleless homolog (Drosophila)
DUS1L	9.1e-06	1.68911	up	dihydrouridine synthase 1-like (S. cerevisiae)
DUSP1	0.000215654	-1.96253	down	dual specificity phosphatase 1
DUSP13	0.00456845	1.82311	up	dual specificity phosphatase 13
DUSP2	0.000164534	-2.15134	down	dual specificity phosphatase 2
DUSP6	3.04e-06	-2.26888	down	dual specificity phosphatase 6
DYDC1	0.00169596	2.01435	up	DPY30 domain containing 1
DYDC2	0.000763367	2.67452	up	DPY30 domain containing 2
DYNLL1	4.69e-08	1.69169	up	dynein, light chain, LC8-type 1
DYNLT3	0.00144218	1.51514	up	dynein, light chain, Tctex-type 3
E2F2	1.17e-05	2.15925	up	E2F transcription factor 2
E2F3	1.59e-06	1.80399	up	E2F transcription factor 3
E2F5	1.13e-06	2.25142	up	E2F transcription factor 5, p130-binding
E2F7	1.98e-06	3.18611	up	E2F transcription factor 7
E2F8	1.38e-09	3.72359	up	E2F transcription factor 8
E4F1	0.000158635	1.68971	up	E4F transcription factor 1
EAF1	8.61e-09	1.53998	up	ELL associated factor 1
EARS2	0.00032553	1.60199	up	glutamyl-tRNA synthetase 2, mitochondrial (putative)
EBF1	7.27e-08	-2.79501	down	early B-cell factor 1
EBF2	3.59e-05	-1.83662	down	early B-cell factor 2
EBF3	1.22e-05	-2.60628	down	early B-cell factor 3
EBI3	4.33e-05	2.13471	up	Epstein-Barr virus induced 3
EBLN1	9.11e-14	6.13718	up	endogenous Borna-like N element-containing protein 1
ECHDC1	1.03e-05	-1.68842	down	enoyl CoA hydratase domain containing 1
ECM1	5.22e-06	3.8303	up	extracellular matrix protein 1
ECM2	0.00425799	-1.86197	down	extracellular matrix protein 2, female organ and adipocyte specific
ECSCR	8.53e-05	-1.96744	down	endothelial cell-specific chemotaxis regulator
EDA	1.71e-07	-1.65193	down	ectodysplasin A
EDA2R	1.36e-05	-2.13883	down	ectodysplasin A2 receptor
EDAR	1.57e-05	-2.35134	down	ectodysplasin A receptor
EDEM1	5.25e-05	1.5266	up	ER degradation enhancer, mannosidase alpha-like 1
EDEM3	5.75e-06	1.61207	up	ER degradation enhancer, mannosidase alpha-like 3
EDIL3	0.00368366	1.76745	up	EGF-like repeats and discoidin I-like domains 3
EDN1	9.69e-06	-2.04904	down	endothelin 1
EDN2	0.000113845	3.34589	up	endothelin 2
EDN3	5.55e-09	-2.93778	down	endothelin 3
EDNRB	9.15e-11	-3.33069	down	endothelin receptor type B
EEF1A2	0.000214827	1.96267	up	eukaryotic translation elongation factor 1 alpha 2
EEF1B2	2.59e-07	-1.71911	down	eukaryotic translation elongation factor 1 beta 2
EEPD1	2.09e-06	1.86901	up	endonuclease/exonuclease/phosphatase family domain containing 1
EFCAB1	5.72e-06	-2.80647	down	EF-hand calcium binding domain 1
EFEMP1	0.000246321	-1.96857	down	EGF-containing fibulin-like extracellular matrix protein 1
EFHA2	9.3e-10	-2.34561	down	EF-hand domain family, member A2
EFHB	4.84e-05	-1.6215	down	EF-hand domain family, member B
EFNB3	4.11e-06	-2.70884	down	ephrin-B3
EFR3B	8.78e-06	2.15692	up	EFR3 homolog B (S. cerevisiae)
EGFEM1P	0.000113471	-1.60432	down	EGF-like and EMI domain containing 1, pseudogene
EGFLAM	1.75e-07	-2.28183	down	EGF-like, fibronectin type III and laminin G domains
EGFR	1.32e-07	-3.59886	down	epidermal growth factor receptor
EGR1	1.78e-08	-3.98637	down	early growth response 1
EGR2	5.53e-09	-3.3569	down	early growth response 2
EGR3	0.000249052	-2.16323	down	early growth response 3
EHD2	0.00101008	-1.56284	down	EH-domain containing 2
EID1	1.8e-08	-1.785	down	EP300 interacting inhibitor of differentiation 1
EIF1B	3.33e-06	-1.53827	down	eukaryotic translation initiation factor 1B
EIF2AK2	1.85e-06	1.65127	up	eukaryotic translation initiation factor 2-alpha kinase 2
EIF3L	4.98e-07	-1.55187	down	eukaryotic translation initiation factor 3, subunit L
EIF4A2	7.46e-05	-1.54825	down	eukaryotic translation initiation factor 4A2
EIF4B	1.13e-09	-2.03168	down	eukaryotic translation initiation factor 4B
EIF4EBP1	0.000401621	1.66823	up	eukaryotic translation initiation factor 4E binding protein 1
EIF5AL1	0.000727383	-1.51755	down	eukaryotic translation initiation factor 5A-like 1
ELAC1	1.13e-06	-1.69255	down	elaC homolog 1 (E. coli)
ELAVL3	0.000215127	1.58734	up	ELAV (embryonic lethal, abnormal vision, Drosophila)-like 3 (Hu antigen C)
ELF5	7.44e-06	-3.6482	down	E74-like factor 5 (ets domain transcription factor)
ELK3	0.000180298	-1.52473	down	ELK3, ETS-domain protein (SRF accessory protein 2)
ELL2	6.83e-05	-1.54919	down	elongation factor, RNA polymerase II, 2
ELL3	0.00304516	1.605	up	elongation factor RNA polymerase II-like 3
ELMO2	1.13e-07	1.54394	up	engulfment and cell motility 2
ELOVL6	0.00720309	1.61349	up	ELOVL family member 6, elongation of long chain fatty acids (FEN1/Elo2, SUR4/Elo3-like, yeast)
ELTD1	9.49e-07	-2.10661	down	EGF, latrophilin and seven transmembrane domain containing 1
EMCN	1.2e-06	-2.19616	down	endomucin
EME2	6.27e-05	1.68167	up	essential meiotic endonuclease 1 homolog 2 (S. pombe)
EMILIN2	0.00255827	-1.55419	down	elastin microfibril interfacer 2
EMILIN3	2.77e-06	-1.74164	down	elastin microfibril interfacer 3
EML4	0.000163869	1.55669	up	echinoderm microtubule associated protein like 4
EML5	8.98e-06	-1.64969	down	echinoderm microtubule associated protein like 5
EML6	0.00186563	-1.53711	down	echinoderm microtubule associated protein like 6
EMP1	0.000138506	-2.13021	down	epithelial membrane protein 1
EMP2	1.12e-05	1.74543	up	epithelial membrane protein 2
EMX2	0.00475192	-1.6967	down	empty spiracles homeobox 2
EMX2OS	3.28e-05	-2.32591	down	EMX2 opposite strand (non-protein coding)
ENC1	1.53e-07	2.24065	up	ectodermal-neural cortex 1 (with BTB-like domain)
ENKUR	0.00084048	-1.91831	down	enkurin, TRPC channel interacting protein
ENPEP	6.68e-05	-1.59321	down	glutamyl aminopeptidase (aminopeptidase A)
ENPP1	0.0017675	1.51374	up	ectonucleotide pyrophosphatase/phosphodiesterase 1
ENPP2	2.95e-06	-2.77684	down	ectonucleotide pyrophosphatase/phosphodiesterase 2
ENPP6	3.59e-07	-3.02362	down	ectonucleotide pyrophosphatase/phosphodiesterase 6
ENTHD1	1.29e-05	2.4845	up	ENTH domain containing 1
ENTPD7	6.48e-07	1.96883	up	ectonucleoside triphosphate diphosphohydrolase 7
EOMES	2.44e-10	2.84864	up	eomesodermin
EP400NL	8.28e-06	1.785	up	EP400 N-terminal like
EPAS1	1.63e-05	-2.0519	down	endothelial PAS domain protein 1
EPB41	2.55e-05	1.58297	up	erythrocyte membrane protein band 4.1 (elliptocytosis 1, RH-linked)
EPB41L2	3.15e-06	-1.95382	down	erythrocyte membrane protein band 4.1-like 2
EPB41L5	0.00878405	1.73755	up	erythrocyte membrane protein band 4.1 like 5
EPCAM	0.0327387	1.72461	up	epithelial cell adhesion molecule
EPDR1	0.000266922	-1.81774	down	ependymin related protein 1 (zebrafish)
EPHA10	2.17e-07	2.76463	up	EPH receptor A10
EPHA2	7.52e-06	-1.51408	down	EPH receptor A2
EPHA4	0.000622603	-1.53345	down	EPH receptor A4
EPHA5	0.00112059	-1.89659	down	EPH receptor A5
EPHA6	7.72e-05	-1.61799	down	EPH receptor A6
EPHA7	8.88e-06	-2.19468	down	EPH receptor A7
EPHA8	0.00100295	1.56666	up	EPH receptor A8
EPHB1	8.92e-08	-2.61422	down	EPH receptor B1
EPHB2	1.61e-06	1.76358	up	EPH receptor B2
EPHX2	0.000217069	-1.56331	down	epoxide hydrolase 2, cytoplasmic
EPN3	0.0011337	2.80158	up	epsin 3
EPPK1	0.0021233	1.64959	up	epiplakin 1
EPRS	1.35e-07	1.51519	up	glutamyl-prolyl-tRNA synthetase
EPSTI1	2.09e-05	2.20763	up	epithelial stromal interaction 1 (breast)
EPT1	0.005059	1.60457	up	ethanolaminephosphotransferase 1 (CDP-ethanolamine-specific)
EPYC	2.79e-06	4.72306	up	epiphycan
ERBB3	0.000204013	1.53672	up	v-erb-b2 erythroblastic leukemia viral oncogene homolog 3 (avian)
ERCC2	1e-06	1.63959	up	excision repair cross-complementing rodent repair deficiency, complementation group 2
ERCC4	0.000183637	1.5517	up	excision repair cross-complementing rodent repair deficiency, complementation group 4
ERCC6L	1.02e-05	2.36395	up	excision repair cross-complementing rodent repair deficiency, complementation group 6-like
ERG	2.95e-06	-1.83875	down	v-ets erythroblastosis virus E26 oncogene homolog (avian)
ERGIC1	2.32e-07	2.15297	up	endoplasmic reticulum-golgi intermediate compartment (ERGIC) 1
ERGIC2	4.5e-06	1.53959	up	ERGIC and golgi 2
ERI2	4.06e-05	1.56958	up	ERI1 exoribonuclease family member 2
ERMN	8.35e-05	1.60269	up	ermin, ERM-like protein
ERN2	2.62e-06	1.90867	up	endoplasmic reticulum to nucleus signaling 2
ERO1L	0.00249219	1.5805	up	ERO1-like (S. cerevisiae)
ERP27	5.32e-05	2.2905	up	endoplasmic reticulum protein 27
ERRFI1	2.31e-05	-1.92128	down	ERBB receptor feedback inhibitor 1
ESCO2	2.86e-09	4.94097	up	establishment of cohesion 1 homolog 2 (S. cerevisiae)
ESM1	2.21e-05	3.00937	up	endothelial cell-specific molecule 1
ESPN	6.59e-06	3.14779	up	espin
ESR1	0.0197033	1.97671	up	estrogen receptor 1
ESRP1	0.000229573	2.64742	up	epithelial splicing regulatory protein 1
ESYT3	8.29e-05	-2.01107	down	extended synaptotagmin-like protein 3
ETNK2	0.00070275	1.9959	up	ethanolamine kinase 2
ETS2	2.5e-07	-2.64802	down	v-ets erythroblastosis virus E26 oncogene homolog 2 (avian)
ETV5	3.93e-06	-2.10578	down	ets variant 5
EVC	0.00445294	-1.61866	down	Ellis van Creveld syndrome
EVC2	4.57e-07	-1.70276	down	Ellis van Creveld syndrome 2
EVI2A	3.68e-05	1.6987	up	ecotropic viral integration site 2A
EVI2B	6.26e-05	1.99313	up	ecotropic viral integration site 2B
EVL	0.000218972	1.74775	up	Enah/Vasp-like
EWSR1	0.00171236	1.50351	up	Ewing sarcoma breakpoint region 1
EXO1	1.93e-07	1.89732	up	exonuclease 1
EYA1	0.0141951	-1.6057	down	eyes absent homolog 1 (Drosophila)
EZH1	3.59e-07	-1.81678	down	enhancer of zeste homolog 1 (Drosophila)
EZH2	1.07e-06	3.08239	up	enhancer of zeste homolog 2 (Drosophila)
F10	1.32e-05	-2.56397	down	coagulation factor X
F12	0.000108949	2.06593	up	coagulation factor XII (Hageman factor)
F2R	0.000961549	1.77748	up	coagulation factor II (thrombin) receptor
F3	0.000739725	-1.99991	down	coagulation factor III (thromboplastin, tissue factor)
F8A2	1.66e-06	1.56552	up	coagulation factor VIII-associated (intronic transcript) 2
FAAH	0.000579404	1.55874	up	fatty acid amide hydrolase
FABP4	1.93e-05	-5.34703	down	fatty acid binding protein 4, adipocyte
FABP7	0.000108127	-2.71585	down	fatty acid binding protein 7, brain
FADS2	0.00578111	2.09241	up	fatty acid desaturase 2
FAF1	5.15e-06	1.51746	up	Fas (TNFRSF6) associated factor 1
FAHD2A	8.46e-07	-1.59141	down	fumarylacetoacetate hydrolase domain containing 2A
FAIM3	0.000112359	1.59071	up	Fas apoptotic inhibitory molecule 3
FAM102A	0.000152862	1.73592	up	family with sequence similarity 102, member A
FAM107A	5.33e-08	-2.99447	down	family with sequence similarity 107, member A
FAM107B	6.5e-05	1.52561	up	family with sequence similarity 107, member B
FAM108C1	0.00248601	1.70043	up	family with sequence similarity 108, member C1
FAM110A	0.00140288	1.62319	up	family with sequence similarity 110, member A
FAM113B	0.00110126	1.55204	up	family with sequence similarity 113, member B
FAM120A	1.19e-08	1.7182	up	family with sequence similarity 120A
FAM122A	6.09e-10	-2.09829	down	family with sequence similarity 122A
FAM124A	8.48e-06	-1.76303	down	family with sequence similarity 124A
FAM126A	1.63e-10	-3.26198	down	family with sequence similarity 126, member A
FAM129A	9.92e-05	-1.83275	down	family with sequence similarity 129, member A
FAM129C	0.0070884	1.51521	up	family with sequence similarity 129, member C
FAM135A	4.23e-06	-1.64116	down	family with sequence similarity 135, member A
FAM13A	1.22e-07	-2.42642	down	family with sequence similarity 13, member A
FAM13C	4.29e-08	-3.4071	down	family with sequence similarity 13, member C
FAM149A	3.48e-06	-2.03715	down	family with sequence similarity 149, member A
FAM150B	9.42e-09	-5.39931	down	family with sequence similarity 150, member B
FAM155A	0.00152752	1.74078	up	family with sequence similarity 155, member A
FAM160A1	0.014341	-1.62279	down	family with sequence similarity 160, member A1
FAM162B	4.3e-08	-2.63071	down	family with sequence similarity 162, member B
FAM163A	5.73e-07	1.65829	up	family with sequence similarity 163, member A
FAM171A1	5.34e-07	-1.5614	down	family with sequence similarity 171, member A1
FAM172A	2.42e-07	-1.64115	down	family with sequence similarity 172, member A
FAM172B	1.29e-06	1.51989	up	family with sequence similarity 172, member B pseudogene
FAM183A	0.000118495	1.66629	up	family with sequence similarity 183, member A
FAM186B	0.0227895	-1.545	down	family with sequence similarity 186, member B
FAM188B	0.00279386	-1.51314	down	family with sequence similarity 188, member B
FAM189A2	0.013991	-1.94815	down	family with sequence similarity 189, member A2
FAM189B	2.06e-06	1.60797	up	family with sequence similarity 189, member B
FAM190A	0.0030479	-1.68267	down	family with sequence similarity 190, member A
FAM194B	0.0150547	-1.69649	down	family with sequence similarity 194, member B
FAM196A	0.00521038	1.50237	up	family with sequence similarity 196, member A
FAM196B	2.51e-07	-4.65546	down	family with sequence similarity 196, member B
FAM19A5	0.00877605	1.82381	up	family with sequence similarity 19 (chemokine (C-C motif)-like), member A5
FAM20A	9.01e-05	-1.51109	down	family with sequence similarity 20, member A
FAM24A	1.1e-12	2.6807	up	family with sequence similarity 24, member A
FAM26D	0.000138079	-1.56883	down	family with sequence similarity 26, member D
FAM26F	0.000269107	2.01499	up	family with sequence similarity 26, member F
FAM3B	0.0223136	-2.54757	down	family with sequence similarity 3, member B
FAM3D	1.58e-05	-1.56326	down	family with sequence similarity 3, member D
FAM40B	0.000486241	1.55806	up	family with sequence similarity 40, member B
FAM47C	2.33e-05	-1.82624	down	family with sequence similarity 47, member C
FAM49A	2.25e-08	-2.41062	down	family with sequence similarity 49, member A
FAM49B	0.000172602	1.50174	up	family with sequence similarity 49, member B
FAM54A	1.49e-10	1.724	up	family with sequence similarity 54, member A
FAM55B	2.84e-06	-1.85952	down	family with sequence similarity 55, member B
FAM59A	0.000619261	-1.61227	down	family with sequence similarity 59, member A
FAM64A	3.05e-06	2.70264	up	family with sequence similarity 64, member A
FAM66A	3.13e-06	-1.77165	down	family with sequence similarity 66, member A
FAM70A	5.57e-05	-2.05121	down	family with sequence similarity 70, member A
FAM71E2	1.1e-06	1.58469	up	family with sequence similarity 71, member E2
FAM72A	9.09e-08	1.84776	up	family with sequence similarity 72, member A
FAM72D	8.85e-07	1.85648	up	family with sequence similarity 72, member D
FAM74A1	5.73e-05	-1.73716	down	family with sequence similarity 74, member A1
FAM75A2	1.71e-05	1.65096	up	family with sequence similarity 75, member A2
FAM78A	1.59e-07	2.31413	up	family with sequence similarity 78, member A
FAM83A	0.00351632	2.54546	up	family with sequence similarity 83, member A
FAM83D	5.46e-09	5.50802	up	family with sequence similarity 83, member D
FAM83H	3.3e-06	2.77899	up	family with sequence similarity 83, member H
FAM89A	0.00403048	-1.74586	down	family with sequence similarity 89, member A
FAM90A1	2.42e-05	-1.6285	down	family with sequence similarity 90, member A1
FAM90A7	2.02e-09	-1.53708	down	family with sequence similarity 90, member A7
FAM91A1	4.83e-07	1.89886	up	family with sequence similarity 91, member A1
FAM96A	3.92e-07	1.5407	up	family with sequence similarity 96, member A
FANCA	3.01e-06	3.15156	up	Fanconi anemia, complementation group A
FANCC	0.00228317	1.54991	up	Fanconi anemia, complementation group C
FANCD2	2.05e-07	2.61597	up	Fanconi anemia, complementation group D2
FANCI	1.93e-08	2.48798	up	Fanconi anemia, complementation group I
FAP	0.000160794	2.1665	up	fibroblast activation protein, alpha
FARP1	0.00025916	1.61361	up	FERM, RhoGEF (ARHGEF) and pleckstrin domain protein 1 (chondrocyte-derived)
FARP2	2.21e-05	-1.50537	down	FERM, RhoGEF and pleckstrin domain protein 2
FASN	0.0118434	1.68283	up	fatty acid synthase
FASTKD3	6.11e-05	1.61127	up	FAST kinase domains 3
FAT2	1.93e-08	-2.04662	down	FAT tumor suppressor homolog 2 (Drosophila)
FAT4	1.24e-07	-2.70363	down	FAT tumor suppressor homolog 4 (Drosophila)
FATE1	0.0365912	-1.54995	down	fetal and adult testis expressed 1
FBL	4.25e-06	-1.65586	down	fibrillarin
FBLN1	0.0198553	-1.59229	down	fibulin 1
FBLN5	3.27e-08	-3.29345	down	fibulin 5
FBN3	0.0105072	1.62847	up	fibrillin 3
FBRSL1	8.43e-07	1.55823	up	fibrosin-like 1
FBXL16	0.00370478	2.05782	up	F-box and leucine-rich repeat protein 16
FBXO16	0.00241184	1.72833	up	F-box protein 16
FBXO17	7.49e-07	-1.72499	down	F-box protein 17
FBXO2	0.0029141	-1.56354	down	F-box protein 2
FBXO31	1.2e-09	-1.87065	down	F-box protein 31
FBXO32	0.000179248	-1.80511	down	F-box protein 32
FBXO41	6.24e-05	1.73792	up	F-box protein 41
FBXO5	5.29e-05	1.74791	up	F-box protein 5
FBXO6	1.49e-08	1.90937	up	F-box protein 6
FCER1G	0.00163606	1.54318	up	Fc fragment of IgE, high affinity I, receptor for; gamma polypeptide
FCGBP	0.00582522	-1.582	down	Fc fragment of IgG binding protein
FCGR1B	2.44e-07	2.56501	up	Fc fragment of IgG, high affinity Ib, receptor (CD64)
FCGR2A	7.8e-07	2.36038	up	Fc fragment of IgG, low affinity IIa, receptor (CD32)
FCGR2C	0.00289818	1.61685	up	Fc fragment of IgG, low affinity IIc, receptor for (CD32) (gene/pseudogene)
FCGR3A	1.13e-05	2.39812	up	Fc fragment of IgG, low affinity IIIa, receptor (CD16a)
FCRL1	0.0168123	-1.56383	down	Fc receptor-like 1
FCRL3	1.91e-05	2.64304	up	Fc receptor-like 3
FCRLA	8.06e-05	2.20739	up	Fc receptor-like A
FCRLB	0.00319758	1.67555	up	Fc receptor-like B
FDXACB1	0.00190816	1.57893	up	ferredoxin-fold anticodon binding domain containing 1
FEN1	1.79e-05	1.57176	up	flap structure-specific endonuclease 1
FER1L4	8.66e-05	1.65422	up	fer-1-like 4 (C. elegans) pseudogene
FERMT1	0.000313458	-1.60911	down	fermitin family member 1
FERMT2	2.6e-06	-1.99054	down	fermitin family member 2
FERMT3	2.11e-05	1.52674	up	fermitin family member 3
FFAR3	0.00217571	-1.95745	down	free fatty acid receptor 3
FGD3	6.6e-07	3.0235	up	FYVE, RhoGEF and PH domain containing 3
FGD4	7.01e-10	-2.28956	down	FYVE, RhoGEF and PH domain containing 4
FGD6	0.00010476	2.32764	up	FYVE, RhoGEF and PH domain containing 6
FGF1	7.96e-09	-2.23365	down	fibroblast growth factor 1 (acidic)
FGF10	0.0120157	-2.05195	down	fibroblast growth factor 10
FGF14	4.44e-06	-1.95418	down	fibroblast growth factor 14
FGF2	3.1e-09	-4.45275	down	fibroblast growth factor 2 (basic)
FGF5	0.00827314	1.64107	up	fibroblast growth factor 5
FGFBP1	0.000248754	-1.51873	down	fibroblast growth factor binding protein 1
FGFBP2	0.00128785	-2.46116	down	fibroblast growth factor binding protein 2
FGFBP3	0.00119309	-1.53065	down	fibroblast growth factor binding protein 3
FGFR1	5.28e-05	-1.78349	down	fibroblast growth factor receptor 1
FGFR2	0.0116295	-1.53027	down	fibroblast growth factor receptor 2
FGFR3	3.62e-05	2.09579	up	fibroblast growth factor receptor 3
FGGY	8.78e-05	-1.79027	down	FGGY carbohydrate kinase domain containing
FGL1	7.7e-09	-1.57075	down	fibrinogen-like 1
FHL1	7.08e-06	-4.32473	down	four and a half LIM domains 1
FHL5	5.63e-06	-2.88889	down	four and a half LIM domains 5
FHOD3	4.82e-05	-1.72739	down	formin homology 2 domain containing 3
FIGF	2.16e-12	-10.9408	down	c-fos induced growth factor (vascular endothelial growth factor D)
FIGN	7.05e-05	-1.98484	down	fidgetin
FIGNL2	7.54e-06	-1.87088	down	fidgetin-like 2
FILIP1	0.000498462	-1.50849	down	filamin A interacting protein 1
FITM2	0.000166681	1.53763	up	fat storage-inducing transmembrane protein 2
FKBP4	0.00784451	1.63271	up	FK506 binding protein 4, 59kDa
FKBPL	7.82e-05	1.91814	up	FK506 binding protein like
FKTN	3.35e-08	1.6112	up	fukutin
FLAD1	1.27e-09	1.81587	up	FAD1 flavin adenine dinucleotide synthetase homolog (S. cerevisiae)
FLG2	3.09e-05	-1.79652	down	filaggrin family member 2
FLJ11710	0.00102452	1.57888	up	hypothetical protein FLJ11710
FLJ13197	7.18e-09	-1.63068	down	hypothetical FLJ13197
FLJ16341	2.2e-06	-1.63052	down	hypothetical LOC400957
FLJ22447	0.000215337	1.70658	up	hypothetical LOC400221
FLJ23152	0.0111804	1.98405	up	hypothetical protein LOC401236
FLJ25694	1.3e-11	-2.14147	down	hypothetical protein FLJ25694
FLJ27352	0.000405628	1.57048	up	hypothetical LOC145788
FLJ31183	0.0189155	-1.86218	down	hypothetical LOC401225
FLJ31958	0.0118121	1.5002	up	hypothetical LOC143153
FLJ34503	4.45e-07	2.55053	up	hypothetical FLJ34503
FLJ35024	0.00082021	-1.88587	down	hypothetical LOC401491
FLJ36000	3.42e-08	-1.83848	down	hypothetical FLJ36000
FLJ36644	1.8e-06	-2.15186	down	hypothetical LOC400617
FLJ37786	3.65e-05	1.52853	up	hypothetical LOC642691
FLJ38379	0.0419172	1.55226	up	hypothetical FLJ38379
FLJ38773	6.24e-05	1.76878	up	hypothetical protein FLJ38773
FLJ40504	0.000207941	2.56054	up	keratin 18 pseudogene
FLJ41200	2.62e-07	-3.45929	down	hypothetical LOC401492
FLJ42022	5.69e-08	-1.80419	down	hypothetical protein LOC646748
FLJ42709	1.96e-05	-2.13392	down	hypothetical LOC441094
FLJ43315	0.000133244	-1.53744	down	asparagine synthetase pseudogene
FLJ44606	0.000198529	1.82343	up	glutaredoxin-like protein YDR286C homolog
FLJ44674	2.59e-09	-1.8428	down	FLJ44674 protein
FLJ45244	6.87e-10	-2.12364	down	hypothetical locus FLJ45244
FLJ45950	0.00189474	1.63733	up	FLJ45950 protein
FLJ46111	1.22e-05	2.15246	up	keratin 8 pseudogene
FLJ46875	0.0021946	1.77604	up	hypothetical LOC440918
FLNC	0.000295581	-1.8884	down	filamin C, gamma
FLRT2	0.00107495	-1.87559	down	fibronectin leucine rich transmembrane protein 2
FLT3	0.00900125	2.02971	up	fms-related tyrosine kinase 3
FLVCR1	1.17e-06	1.90626	up	feline leukemia virus subgroup C cellular receptor 1
FLYWCH1	0.00042023	1.59019	up	FLYWCH-type zinc finger 1
FLYWCH2	0.00031316	1.53278	up	FLYWCH family member 2
FMN2	5.33e-07	-1.6903	down	formin 2
FMNL2	1.13e-05	-1.69411	down	formin-like 2
FMO2	1.72e-08	-4.38228	down	flavin containing monooxygenase 2 (non-functional)
FMO5	0.00933246	-1.7365	down	flavin containing monooxygenase 5
FMOD	8.29e-05	-1.746	down	fibromodulin
FN1	4.28e-09	7.63917	up	fibronectin 1
FNDC1	3.86e-07	5.22902	up	fibronectin type III domain containing 1
FNDC4	1.79e-05	-1.99416	down	fibronectin type III domain containing 4
FOLH1	1.8e-06	-2.05355	down	folate hydrolase (prostate-specific membrane antigen) 1
FOLR1	6.37e-08	-2.04303	down	folate receptor 1 (adult)
FOLR3	1.04e-06	-2.24844	down	folate receptor 3 (gamma)
FOS	0.00193612	-2.12069	down	FBJ murine osteosarcoma viral oncogene homolog
FOSB	7.77e-06	-2.31702	down	FBJ murine osteosarcoma viral oncogene homolog B
FOXA1	0.000743528	1.99894	up	forkhead box A1
FOXC1	2.64e-07	-3.09677	down	forkhead box C1
FOXD2	0.000271614	1.59813	up	forkhead box D2
FOXD3	0.000941632	1.80834	up	forkhead box D3
FOXD4L2	0.0226595	-1.61364	down	forkhead box D4-like 2
FOXK2	2.72e-07	1.90084	up	forkhead box K2
FOXM1	1.2e-05	1.55922	up	forkhead box M1
FOXN3	0.000772127	-1.55576	down	forkhead box N3
FOXN4	0.0012838	1.61139	up	forkhead box N4
FOXO1	6.32e-05	-1.61199	down	forkhead box O1
FOXO6	2.41e-07	1.93827	up	forkhead box O6
FOXP2	9.13e-08	-2.52959	down	forkhead box P2
FOXP3	1.59e-09	3.16173	up	forkhead box P3
FOXRED2	2.19e-07	1.85322	up	FAD-dependent oxidoreductase domain containing 2
FOXS1	4e-06	1.60518	up	forkhead box S1
FPGT-TNNI3K	0.00464509	-1.53965	down	FPGT-TNNI3K fusion protein
FPR3	1.04e-05	1.93834	up	formyl peptide receptor 3
FREM1	1.45e-11	-3.13185	down	FRAS1 related extracellular matrix 1
FRK	0.0176336	1.58427	up	fyn-related kinase
FRMD3	1.73e-08	-2.66018	down	FERM domain containing 3
FRMPD4	1.85e-05	-2.26099	down	FERM and PDZ domain containing 4
FRY	0.000134512	-1.58326	down	furry homolog (Drosophila)
FRZB	0.00116567	-1.6056	down	frizzled-related protein
FSHR	1.05e-07	2.44541	up	follicle stimulating hormone receptor
FSIP1	0.000286352	2.35505	up	fibrous sheath interacting protein 1
FSTL4	0.0303912	1.56972	up	follistatin-like 4
FSTL5	0.00164059	-1.58406	down	follistatin-like 5
FTHL17	0.00011672	1.5848	up	ferritin, heavy polypeptide-like 17
FTL	6.58e-05	2.00989	up	ferritin, light polypeptide
FTO	0.000189547	-1.55211	down	fat mass and obesity associated
FUT10	1.01e-07	-2.11758	down	fucosyltransferase 10 (alpha (1,3) fucosyltransferase)
FUT2	8.24e-05	2.04624	up	fucosyltransferase 2 (secretor status included)
FXYD1	1.2e-07	-3.13189	down	FXYD domain containing ion transport regulator 1
FXYD3	0.00184152	1.84195	up	FXYD domain containing ion transport regulator 3
FXYD5	0.000525311	1.56128	up	FXYD domain containing ion transport regulator 5
FXYD6	1.49e-07	-2.10797	down	FXYD domain containing ion transport regulator 6
FYB	7.13e-05	1.74803	up	FYN binding protein
FZD4	6.59e-05	-1.99014	down	frizzled homolog 4 (Drosophila)
FZD7	3.02e-05	-2.22108	down	frizzled homolog 7 (Drosophila)
G0S2	2.2e-05	-4.49425	down	G0/G1switch 2
G6PD	3.57e-06	1.71317	up	glucose-6-phosphate dehydrogenase
GABARAPL1	3.1e-08	-2.15627	down	GABA(A) receptor-associated protein like 1
GABRA2	0.00133174	-2.11151	down	gamma-aminobutyric acid (GABA) A receptor, alpha 2
GABRB1	0.000539523	-1.57469	down	gamma-aminobutyric acid (GABA) A receptor, beta 1
GABRP	8.12e-09	-5.27378	down	gamma-aminobutyric acid (GABA) A receptor, pi
GAD1	0.0129532	1.65463	up	glutamate decarboxylase 1 (brain, 67kDa)
GAL3ST2	0.00106085	1.96006	up	galactose-3-O-sulfotransferase 2
GAL3ST4	3.91e-06	1.90257	up	galactose-3-O-sulfotransferase 4
GALE	2.1e-06	2.26543	up	UDP-galactose-4-epimerase
GALM	5.46e-05	1.59352	up	galactose mutarotase (aldose 1-epimerase)
GALNT1	2.18e-05	1.57627	up	UDP-N-acetyl-alpha-D-galactosamine:polypeptide N-acetylgalactosaminyltransferase 1 (GalNAc-T1)
GALNT10	1.84e-05	1.524	up	UDP-N-acetyl-alpha-D-galactosamine:polypeptide N-acetylgalactosaminyltransferase 10 (GalNAc-T10)
GALNT12	0.00104697	-1.94832	down	UDP-N-acetyl-alpha-D-galactosamine:polypeptide N-acetylgalactosaminyltransferase 12 (GalNAc-T12)
GALNT2	1.91e-05	1.5367	up	UDP-N-acetyl-alpha-D-galactosamine:polypeptide N-acetylgalactosaminyltransferase 2 (GalNAc-T2)
GALNT6	0.0011895	2.53451	up	UDP-N-acetyl-alpha-D-galactosamine:polypeptide N-acetylgalactosaminyltransferase 6 (GalNAc-T6)
GALNT7	0.0117313	1.7017	up	UDP-N-acetyl-alpha-D-galactosamine:polypeptide N-acetylgalactosaminyltransferase 7 (GalNAc-T7)
GALNT8	1.1e-06	-2.11664	down	UDP-N-acetyl-alpha-D-galactosamine:polypeptide N-acetylgalactosaminyltransferase 8 (GalNAc-T8)
GALNTL1	1.55e-09	-3.83267	down	UDP-N-acetyl-alpha-D-galactosamine:polypeptide N-acetylgalactosaminyltransferase-like 1
GALT	7.41e-07	-1.51281	down	galactose-1-phosphate uridylyltransferase
GAN	2.77e-05	-1.57931	down	gigaxonin
GAPDH	2.08e-05	1.68957	up	glyceraldehyde-3-phosphate dehydrogenase
GAPT	0.00494914	1.6831	up	GRB2-binding adaptor protein, transmembrane
GARS	9.41e-06	1.64944	up	glycyl-tRNA synthetase
GART	5.33e-06	1.70168	up	phosphoribosylglycinamide formyltransferase, phosphoribosylglycinamide synthetase, phosphoribosylaminoimidazole synthetase
GAS1	2.6e-06	-2.44595	down	growth arrest-specific 1
GAS2L3	5.02e-08	2.21763	up	growth arrest-specific 2 like 3
GAS7	0.000193672	-1.85514	down	growth arrest-specific 7
GATA3	0.00242883	2.07245	up	GATA binding protein 3
GBA	1.06e-05	1.51136	up	glucosidase, beta, acid
GBAP1	1.62e-07	1.51096	up	glucosidase, beta, acid pseudogene 1
GBP1	0.00105972	1.81318	up	guanylate binding protein 1, interferon-inducible, 67kDa
GBP3	8.08e-05	1.62086	up	guanylate binding protein 3
GBP6	1.97e-06	1.57719	up	guanylate binding protein family, member 6
GCAT	0.00262157	1.60554	up	glycine C-acetyltransferase
GCHFR	1.3e-07	1.52946	up	GTP cyclohydrolase I feedback regulator
GCOM1	1.73e-06	-3.89256	down	GRINL1A complex locus
GDF10	7.45e-06	-2.20493	down	growth differentiation factor 10
GDF6	0.000868036	-1.83149	down	growth differentiation factor 6
GEM	0.000331111	-1.8525	down	GTP binding protein overexpressed in skeletal muscle
GEMIN8P4	3.72e-05	1.64734	up	gem (nuclear organelle) associated protein 8 pseudogene 4
GEN1	2.09e-10	3.62038	up	Gen homolog 1, endonuclease (Drosophila)
GFAP	1.43e-06	-1.80284	down	glial fibrillary acidic protein
GFER	6.46e-06	1.60561	up	growth factor, augmenter of liver regeneration
GFOD1	6.58e-06	-1.56999	down	glucose-fructose oxidoreductase domain containing 1
GGH	0.000812485	1.81881	up	gamma-glutamyl hydrolase (conjugase, folylpolygammaglutamyl hydrolase)
GHR	5.47e-07	-1.98348	down	growth hormone receptor
GHRH	0.0236194	1.7068	up	growth hormone releasing hormone
GIMAP1	0.00376077	-1.54678	down	GTPase, IMAP family member 1
GIMAP5	0.00101926	-1.58492	down	GTPase, IMAP family member 5
GIMAP8	3.54e-05	-1.81876	down	GTPase, IMAP family member 8
GINS1	2.3e-06	2.44751	up	GINS complex subunit 1 (Psf1 homolog)
GINS4	7.7e-05	1.83929	up	GINS complex subunit 4 (Sld5 homolog)
GIPC2	2.95e-07	-1.6902	down	GIPC PDZ domain containing family, member 2
GJA8	0.000195522	1.5089	up	gap junction protein, alpha 8, 50kDa
GJB2	7.23e-10	11.226	up	gap junction protein, beta 2, 26kDa
GJB5	0.0190909	-1.65554	down	gap junction protein, beta 5, 31.1kDa
GJB7	7.31e-05	1.83238	up	gap junction protein, beta 7, 25kDa
GK	1.5e-06	1.63942	up	glycerol kinase
GLE1	1.6e-06	1.58555	up	GLE1 RNA export mediator homolog (yeast)
GLG1	1.78e-09	-1.60512	down	golgi glycoprotein 1
GLIPR2	0.00337086	-1.53742	down	GLI pathogenesis-related 2
GLIS3	0.000782457	1.69188	up	GLIS family zinc finger 3
GLO1	0.000784689	1.5098	up	glyoxalase I
GLT25D1	2.23e-06	1.58638	up	glycosyltransferase 25 domain containing 1
GLT25D2	2.74e-05	-2.2205	down	glycosyltransferase 25 domain containing 2
GLTPD1	0.0243452	-1.7459	down	glycolipid transfer protein domain containing 1
GLTSCR2	1.54e-08	-1.82006	down	glioma tumor suppressor candidate region gene 2
GLYAT	2.64e-06	-2.08873	down	glycine-N-acyltransferase
GLYR1	1.03e-07	1.66059	up	glyoxylate reductase 1 homolog (Arabidopsis)
GNA14	0.0128036	1.53875	up	guanine nucleotide binding protein (G protein), alpha 14
GNAI1	3.61e-05	-1.59988	down	guanine nucleotide binding protein (G protein), alpha inhibiting activity polypeptide 1
GNAL	4.03e-07	-1.54119	down	guanine nucleotide binding protein (G protein), alpha activating activity polypeptide, olfactory type
GNE	2.8e-05	-1.64534	down	glucosamine (UDP-N-acetyl)-2-epimerase/N-acetylmannosamine kinase
GNG11	2.36e-07	-2.69355	down	guanine nucleotide binding protein (G protein), gamma 11
GNG2	0.00818691	-1.61583	down	guanine nucleotide binding protein (G protein), gamma 2
GNG5	3.65e-09	1.67128	up	guanine nucleotide binding protein (G protein), gamma 5
GNG7	1.97e-05	-1.60334	down	guanine nucleotide binding protein (G protein), gamma 7
GNGT2	8.89e-05	1.55817	up	guanine nucleotide binding protein (G protein), gamma transducing activity polypeptide 2
GNL1	4.83e-07	-1.84317	down	guanine nucleotide binding protein-like 1
GNL3L	1.39e-06	1.51096	up	guanine nucleotide binding protein-like 3 (nucleolar)-like
GNPAT	8.62e-09	1.58499	up	glyceronephosphate O-acyltransferase
GNPTAB	1.91e-05	1.52829	up	N-acetylglucosamine-1-phosphate transferase, alpha and beta subunits
GNRHR	4.91e-06	1.65778	up	gonadotropin-releasing hormone receptor
GOLGA2P2Y	1.23e-06	-1.53656	down	golgin A2 pseudogene 2, Y-linked
GOLGA6L10	1.27e-09	-2.40856	down	golgin A6 family-like 10
GOLGA6L9	4.69e-05	-1.51345	down	golgin A6 family-like 9
GOLM1	1.89e-05	1.81482	up	golgi membrane protein 1
GOLT1A	0.000402633	1.90035	up	golgi transport 1A
GP1BA	5.45e-06	1.50568	up	glycoprotein Ib (platelet), alpha polypeptide
GP2	0.00730336	2.77623	up	glycoprotein 2 (zymogen granule membrane)
GPAM	0.000248915	-2.62719	down	glycerol-3-phosphate acyltransferase, mitochondrial
GPATCH2	1.47e-07	1.57819	up	G patch domain containing 2
GPC3	9.88e-09	-3.74925	down	glypican 3
GPCPD1	1.86e-09	-1.83844	down	glycerophosphocholine phosphodiesterase GDE1 homolog (S. cerevisiae)
GPM6B	8.13e-05	-1.637	down	glycoprotein M6B
GPR1	0.000123075	1.81979	up	G protein-coupled receptor 1
GPR109B	0.00392717	-1.52666	down	G protein-coupled receptor 109B
GPR110	0.034597	-1.57455	down	G protein-coupled receptor 110
GPR116	2.49e-06	-1.69936	down	G protein-coupled receptor 116
GPR12	1.15e-06	-3.67043	down	G protein-coupled receptor 12
GPR124	3.69e-05	-1.56307	down	G protein-coupled receptor 124
GPR133	0.0160614	-1.58904	down	G protein-coupled receptor 133
GPR137	4.54e-05	1.51188	up	G protein-coupled receptor 137
GPR139	0.047106	1.64353	up	G protein-coupled receptor 139
GPR141	1.29e-07	3.07964	up	G protein-coupled receptor 141
GPR143	0.0110916	1.7077	up	G protein-coupled receptor 143
GPR157	0.000416394	1.56735	up	G protein-coupled receptor 157
GPR160	0.000710835	1.92545	up	G protein-coupled receptor 160
GPR171	1.1e-05	2.09499	up	G protein-coupled receptor 171
GPR182	0.000564706	-1.50174	down	G protein-coupled receptor 182
GPR183	0.000441477	1.60642	up	G protein-coupled receptor 183
GPR19	4.03e-05	2.20617	up	G protein-coupled receptor 19
GPR22	0.000190285	1.75503	up	G protein-coupled receptor 22
GPR26	1.11e-06	1.5413	up	G protein-coupled receptor 26
GPR55	7.61e-07	1.63525	up	G protein-coupled receptor 55
GPR65	6.99e-07	2.2576	up	G protein-coupled receptor 65
GPR68	2.31e-07	1.89462	up	G protein-coupled receptor 68
GPR75	1.87e-05	-1.82231	down	G protein-coupled receptor 75
GPR77	0.000429676	1.64516	up	G protein-coupled receptor 77
GPR88	3.37e-06	-2.81003	down	G protein-coupled receptor 88
GPR97	1.05e-05	1.53883	up	G protein-coupled receptor 97
GPRASP1	3.8e-10	-2.28851	down	G protein-coupled receptor associated sorting protein 1
GPRASP2	7.83e-09	-2.22579	down	G protein-coupled receptor associated sorting protein 2
GPRC5A	1.5e-05	2.20798	up	G protein-coupled receptor, family C, group 5, member A
GPRC5B	3.5e-11	-3.30599	down	G protein-coupled receptor, family C, group 5, member B
GPRIN3	3.24e-05	1.89009	up	GPRIN family member 3
GPX3	8.51e-06	-2.34783	down	glutathione peroxidase 3 (plasma)
GPX6	0.00399592	-2.2891	down	glutathione peroxidase 6 (olfactory)
GRAMD1A	1.02e-05	1.60984	up	GRAM domain containing 1A
GRAMD3	3.59e-08	-2.28873	down	GRAM domain containing 3
GRAP2	0.000886491	1.78421	up	GRB2-related adaptor protein 2
GRASP	4.46e-05	-1.5408	down	GRP1 (general receptor for phosphoinositides 1)-associated scaffold protein
GRB14	0.0159338	1.89786	up	growth factor receptor-bound protein 14
GREB1	0.000482763	1.89236	up	growth regulation by estrogen in breast cancer 1
GREB1L	0.00166243	1.63566	up	growth regulation by estrogen in breast cancer-like
GREM1	0.00420179	2.15674	up	gremlin 1
GREM2	1.36e-05	-1.74706	down	gremlin 2
GRHL2	0.000222024	2.23877	up	grainyhead-like 2 (Drosophila)
GRIA1	0.00222588	-1.69539	down	glutamate receptor, ionotropic, AMPA 1
GRIA2	5.84e-07	-3.01166	down	glutamate receptor, ionotropic, AMPA 2
GRIA3	3.68e-08	-2.1604	down	glutamate receptor, ionotrophic, AMPA 3
GRIA4	3.34e-06	-2.10236	down	glutamate receptor, ionotrophic, AMPA 4
GRIK4	0.00190977	1.53439	up	glutamate receptor, ionotropic, kainate 4
GRIN2D	2.14e-05	2.67782	up	glutamate receptor, ionotropic, N-methyl D-aspartate 2D
GRINA	4.64e-07	1.7887	up	glutamate receptor, ionotropic, N-methyl D-aspartate-associated protein 1 (glutamate binding)
GRK5	4.96e-05	1.68175	up	G protein-coupled receptor kinase 5
GRK6	2.11e-06	1.73825	up	G protein-coupled receptor kinase 6
GRLF1	9.89e-05	1.5581	up	glucocorticoid receptor DNA binding factor 1
GRM2	2.85e-05	1.63009	up	glutamate receptor, metabotropic 2
GRN	2.46e-07	-1.59801	down	granulin
GRRP1	1.6e-05	-1.61239	down	glycine/arginine rich protein 1
GSDMC	0.0476518	1.76106	up	gasdermin C
GSG2	4.04e-07	3.57111	up	germ cell associated 2 (haspin)
GSN	4.55e-08	-2.71659	down	gelsolin
GSTCD	1.11e-07	1.53156	up	glutathione S-transferase, C-terminal domain containing
GSTM1	0.000711593	-1.68895	down	glutathione S-transferase mu 1
GSTM2	1.36e-06	-2.01535	down	glutathione S-transferase mu 2 (muscle)
GSTM2P1	6.3e-05	-1.96143	down	glutathione S-transferase mu 2 (muscle) pseudogene 1
GSTP1	6.64e-06	-1.83463	down	glutathione S-transferase pi 1
GSTT2	4.94e-06	-1.58788	down	glutathione S-transferase theta 2
GSX2	0.000378593	-1.65483	down	GS homeobox 2
GTDC1	3.03e-06	-1.65502	down	glycosyltransferase-like domain containing 1
GTF2IRD1	0.000106035	1.71413	up	GTF2I repeat domain containing 1
GTSE1	4.65e-09	2.99279	up	G-2 and S-phase expressed 1
GTSF1	3.54e-05	1.84367	up	gametocyte specific factor 1
GTSF1L	7.72e-07	1.55318	up	gametocyte specific factor 1-like
GUCA1B	0.0257377	-1.59606	down	guanylate cyclase activator 1B (retina)
GUCA2A	4.82e-07	1.51595	up	guanylate cyclase activator 2A (guanylin)
GUCA2B	0.0246001	-1.78187	down	guanylate cyclase activator 2B (uroguanylin)
GULP1	8.84e-08	-2.04586	down	GULP, engulfment adaptor PTB domain containing 1
GVINP1	0.00327923	1.54219	up	GTPase, very large interferon inducible pseudogene 1
GXYLT1	3.34e-05	-1.56373	down	glucoside xylosyltransferase 1
GYG2	0.00348066	-1.88697	down	glycogenin 2
GYPC	1.53e-05	-2.21773	down	glycophorin C (Gerbich blood group)
GZMA	9.96e-05	1.90164	up	granzyme A (granzyme 1, cytotoxic T-lymphocyte-associated serine esterase 3)
GZMB	9.56e-06	2.11826	up	granzyme B (granzyme 2, cytotoxic T-lymphocyte-associated serine esterase 1)
GZMK	5.84e-05	2.30316	up	granzyme K (granzyme 3; tryptase II)
H2AFX	1.03e-07	2.00203	up	H2A histone family, member X
H2AFY	5.88e-09	2.19628	up	H2A histone family, member Y
H2AFZ	4.63e-08	2.22111	up	H2A histone family, member Z
H3F3A	7e-06	1.6555	up	H3 histone, family 3A
H3F3B	4.76e-10	-2.55474	down	H3 histone, family 3B (H3.3B)
HABP4	2.96e-07	-1.75306	down	hyaluronan binding protein 4
HAGHL	2.89e-06	1.52243	up	hydroxyacylglutathione hydrolase-like
HAL	0.0069246	1.50188	up	histidine ammonia-lyase
HAND2	5.88e-05	-1.66461	down	heart and neural crest derivatives expressed 2
HAPLN1	6.05e-05	3.00051	up	hyaluronan and proteoglycan link protein 1
HAPLN4	2.71e-05	-1.51606	down	hyaluronan and proteoglycan link protein 4
HAR1B	4.16e-06	1.66272	up	highly accelerated region 1B (non-protein coding)
HAVCR2	2.54e-08	1.75004	up	hepatitis A virus cellular receptor 2
HBA2	0.000650625	-2.32355	down	hemoglobin, alpha 2
HBB	2.53e-05	-3.32226	down	hemoglobin, beta
HBD	7.75e-06	-3.32027	down	hemoglobin, delta
HBQ1	0.00127942	-1.75031	down	hemoglobin, theta 1
HCFC1	6.27e-08	1.6527	up	host cell factor C1 (VP16-accessory protein)
HCG4	0.000682853	-1.57286	down	HLA complex group 4
HCN4	0.000602545	1.52769	up	hyperpolarization activated cyclic nucleotide-gated potassium channel 4
HCRTR1	6.52e-05	-1.50608	down	hypocretin (orexin) receptor 1
HDGF	1.13e-06	1.65118	up	hepatoma-derived growth factor
HDGFL1	4.31e-09	1.7667	up	hepatoma derived growth factor-like 1
HEATR3	1.36e-05	1.65575	up	HEAT repeat containing 3
HEATR6	6.93e-06	1.51255	up	HEAT repeat containing 6
HEJ1	9.34e-05	1.55667	up	DnaJ (Hsp40) homolog, subfamily A, member 1 pseudogene
HELLS	1.5e-06	2.23215	up	helicase, lymphoid-specific
HEPACAM	4.3e-06	-5.36463	down	hepatocyte cell adhesion molecule
HEPN1	1.79e-06	-3.97524	down	HEPACAM opposite strand 1
HES6	1.62e-06	3.26407	up	hairy and enhancer of split 6 (Drosophila)
HES7	0.000231077	-1.59707	down	hairy and enhancer of split 7 (Drosophila)
HEY1	9.92e-05	-1.5788	down	hairy/enhancer-of-split related with YRPW motif 1
HEY2	1.89e-06	-2.06528	down	hairy/enhancer-of-split related with YRPW motif 2
HFE	4.68e-05	1.65953	up	hemochromatosis
HFM1	0.000190242	-1.56652	down	HFM1, ATP-dependent DNA helicase homolog (S. cerevisiae)
HHAT	0.00252212	1.51704	up	hedgehog acyltransferase
HHIPL2	1.05e-05	2.40896	up	HHIP-like 2
HIBCH	4.81e-07	-1.50374	down	3-hydroxyisobutyryl-CoA hydrolase
HIF3A	1.77e-09	-2.40771	down	hypoxia inducible factor 3, alpha subunit
HINT3	0.00107346	-1.63019	down	histidine triad nucleotide binding protein 3
HIPK3	0.000148262	-1.62563	down	homeodomain interacting protein kinase 3
HIST1H1B	2.07e-06	2.45105	up	histone cluster 1, H1b
HIST1H1C	1.19e-07	2.31367	up	histone cluster 1, H1c
HIST1H1D	0.000675518	1.50147	up	histone cluster 1, H1d
HIST1H1E	0.00428923	1.50671	up	histone cluster 1, H1e
HIST1H1T	6.11e-05	2.88872	up	histone cluster 1, H1t
HIST1H2AA	1.68e-08	1.74972	up	histone cluster 1, H2aa
HIST1H2AB	8.83e-08	1.65756	up	histone cluster 1, H2ab
HIST1H2AC	6.08e-08	2.71225	up	histone cluster 1, H2ac
HIST1H2AD	6.65e-08	2.66144	up	histone cluster 1, H2ad
HIST1H2AE	7.06e-07	2.24073	up	histone cluster 1, H2ae
HIST1H2AH	1.34e-07	2.51537	up	histone cluster 1, H2ah
HIST1H2AI	2.78e-09	5.92526	up	histone cluster 1, H2ai
HIST1H2AJ	1.89e-08	2.85507	up	histone cluster 1, H2aj
HIST1H2AK	1.14e-07	2.5193	up	histone cluster 1, H2ak
HIST1H2AL	2.11e-08	3.62524	up	histone cluster 1, H2al
HIST1H2AM	1.69e-08	3.16231	up	histone cluster 1, H2am
HIST1H2BB	2.11e-07	2.28509	up	histone cluster 1, H2bb
HIST1H2BC	3.56e-07	2.20001	up	histone cluster 1, H2bc
HIST1H2BD	4.67e-07	2.28828	up	histone cluster 1, H2bd
HIST1H2BE	5.85e-06	2.05573	up	histone cluster 1, H2be
HIST1H2BF	8.73e-08	2.58293	up	histone cluster 1, H2bf
HIST1H2BG	1.6e-07	2.37838	up	histone cluster 1, H2bg
HIST1H2BI	4.44e-07	2.5203	up	histone cluster 1, H2bi
HIST1H2BJ	7.35e-07	2.41039	up	histone cluster 1, H2bj
HIST1H2BK	9.53e-07	2.24718	up	histone cluster 1, H2bk
HIST1H2BN	1.91e-07	2.283	up	histone cluster 1, H2bn
HIST1H2BO	2.3e-08	2.63534	up	histone cluster 1, H2bo
HIST1H3A	1.76e-06	1.94936	up	histone cluster 1, H3a
HIST1H3B	1.36e-08	3.49668	up	histone cluster 1, H3b
HIST1H3C	0.000422505	1.59185	up	histone cluster 1, H3c
HIST1H3D	1.59e-07	2.35168	up	histone cluster 1, H3d
HIST1H3E	2.04e-08	2.91139	up	histone cluster 1, H3e
HIST1H3F	3.7e-09	3.38238	up	histone cluster 1, H3f
HIST1H3G	4.22e-08	2.52119	up	histone cluster 1, H3g
HIST1H3H	1.14e-08	3.18808	up	histone cluster 1, H3h
HIST1H3I	7.92e-07	2.04252	up	histone cluster 1, H3i
HIST1H3J	3.01e-07	1.96829	up	histone cluster 1, H3j
HIST1H4D	0.000119326	1.63131	up	histone cluster 1, H4d
HIST1H4F	2.6e-07	2.04292	up	histone cluster 1, H4f
HIST1H4H	0.000139949	1.57288	up	histone cluster 1, H4h
HIST1H4K	4.82e-07	1.79097	up	histone cluster 1, H4k
HIST1H4L	4.39e-05	1.89161	up	histone cluster 1, H4l
HIST2H2AA4	2.45e-09	2.36341	up	histone cluster 2, H2aa4
HIST2H2AB	3.37e-08	2.52484	up	histone cluster 2, H2ab
HIST2H2AC	1.59e-05	1.64672	up	histone cluster 2, H2ac
HIST2H2BE	7.03e-09	2.03549	up	histone cluster 2, H2be
HIST2H2BF	2.77e-06	2.37816	up	histone cluster 2, H2bf
HIST2H3A	2.22e-06	1.62804	up	histone cluster 2, H3a
HIST2H3D	2.65e-05	1.7826	up	histone cluster 2, H3d
HIST2H4B	1.65e-05	1.8041	up	histone cluster 2, H4b
HIST3H2A	2.3e-05	1.63445	up	histone cluster 3, H2a
HJURP	6.51e-08	4.93034	up	Holliday junction recognition protein
HK1	1.88e-05	1.52983	up	hexokinase 1
HKDC1	3.27e-05	1.62002	up	hexokinase domain containing 1
HLA-A	6.06e-08	1.97782	up	major histocompatibility complex, class I, A
HLA-C	0.000208556	1.51001	up	major histocompatibility complex, class I, C
HLA-DMB	0.00394427	1.62035	up	major histocompatibility complex, class II, DM beta
HLA-DPA1	0.000563489	1.64541	up	major histocompatibility complex, class II, DP alpha 1
HLA-DPB1	0.000488312	1.6218	up	major histocompatibility complex, class II, DP beta 1
HLA-DPB2	6.18e-05	1.67008	up	major histocompatibility complex, class II, DP beta 2 (pseudogene)
HLA-DQA1	6.53e-05	2.05169	up	major histocompatibility complex, class II, DQ alpha 1
HLA-DQA2	0.000492462	1.79893	up	major histocompatibility complex, class II, DQ alpha 2
HLA-DQB1	7.56e-06	1.76773	up	major histocompatibility complex, class II, DQ beta 1
HLA-DQB2	4.02e-05	1.92606	up	major histocompatibility complex, class II, DQ beta 2
HLA-DRA	0.00241719	1.58912	up	major histocompatibility complex, class II, DR alpha
HLA-DRB1	1.05e-05	1.82758	up	major histocompatibility complex, class II, DR beta 1
HLA-DRB3	5.56e-05	1.74005	up	major histocompatibility complex, class II, DR beta 3
HLA-DRB4	0.000143571	1.75149	up	major histocompatibility complex, class II, DR beta 4
HLA-DRB5	0.00011049	1.81019	up	major histocompatibility complex, class II, DR beta 5
HLA-F	7.12e-05	1.54549	up	major histocompatibility complex, class I, F
HLF	1.62e-12	-3.06853	down	hepatic leukemia factor
HM13	3.15e-06	1.68246	up	histocompatibility (minor) 13
HMGA1	1.11e-05	1.83038	up	high mobility group AT-hook 1
HMGB3	1.16e-05	1.58208	up	high-mobility group box 3
HMGB3P1	1.32e-05	1.76991	up	high-mobility group box 3 pseudogene 1
HMGB3P22	1.28e-06	1.83229	up	high-mobility group box 3 pseudogene 22
HMGB3P24	0.000160754	1.52949	up	high-mobility group box 3 pseudogene 24
HMGCLL1	1.92e-05	-1.61968	down	3-hydroxymethyl-3-methylglutaryl-CoA lyase-like 1
HMGCS1	0.00196651	1.56269	up	3-hydroxy-3-methylglutaryl-CoA synthase 1 (soluble)
HMGCS2	0.00183572	-2.61789	down	3-hydroxy-3-methylglutaryl-CoA synthase 2 (mitochondrial)
HMGN1	2.84e-05	1.75229	up	high-mobility group nucleosome binding domain 1
HMHB1	8.99e-07	-1.66544	down	histocompatibility (minor) HB-1
HMMR	1.52e-07	3.93338	up	hyaluronan-mediated motility receptor (RHAMM)
HMSD	6.31e-09	1.72974	up	histocompatibility (minor) serpin domain containing
HN1	3.39e-09	2.65778	up	hematological and neurological expressed 1
HN1L	1.84e-07	2.51058	up	hematological and neurological expressed 1-like
HNRNPAB	2.82e-05	1.57134	up	heterogeneous nuclear ribonucleoprotein A/B
HNRNPD	0.0126657	-1.74626	down	heterogeneous nuclear ribonucleoprotein D (AU-rich element RNA binding protein 1, 37kDa)
HNRPDL	4.16e-08	-1.88882	down	heterogeneous nuclear ribonucleoprotein D-like
HOGA1	0.000564052	-2.0307	down	4-hydroxy-2-oxoglutarate aldolase 1
HOOK1	0.00168717	1.60566	up	hook homolog 1 (Drosophila)
HOPX	9.6e-06	2.0909	up	HOP homeobox
HORMAD1	2.89e-06	2.0496	up	HORMA domain containing 1
HOTAIR	0.000709042	3.42449	up	hox transcript antisense RNA (non-protein coding)
HOXA1	0.000443804	-1.51709	down	homeobox A1
HOXA10	0.00103805	-2.43031	down	homeobox A10
HOXA13	0.00537707	-1.59546	down	homeobox A13
HOXA2	1.55e-09	-1.83006	down	homeobox A2
HOXA3	2.21e-09	-3.22085	down	homeobox A3
HOXA4	3.48e-10	-3.54427	down	homeobox A4
HOXA5	5.79e-10	-3.73297	down	homeobox A5
HOXA6	2.39e-08	-2.13397	down	homeobox A6
HOXA7	1.78e-05	-2.3881	down	homeobox A7
HOXA9	1.53e-05	-2.91241	down	homeobox A9
HOXB13	0.000190272	1.92565	up	homeobox B13
HOXC10	0.0192058	1.85674	up	homeobox C10
HOXC11	1.68e-06	3.59961	up	homeobox C11
HOXC12	1.63e-05	1.99137	up	homeobox C12
HOXC13	1.36e-05	3.16971	up	homeobox C13
HOXD4	4.98e-05	-1.88532	down	homeobox D4
HPCAL1	2.62e-06	1.74879	up	hippocalcin-like 1
HPN	4.19e-06	2.79301	up	hepsin
HPRT1	5.19e-06	1.65987	up	hypoxanthine phosphoribosyltransferase 1
HPSE	7.42e-05	1.88725	up	heparanase
HPSE2	1.17e-12	-7.29595	down	heparanase 2
HRASLS5	0.000392405	-2.69157	down	HRAS-like suppressor family, member 5
HRCT1	0.000165285	-1.62658	down	histidine rich carboxyl terminus 1
HRH3	1.09e-06	2.76089	up	histamine receptor H3
HRSP12	5.19e-05	1.6224	up	heat-responsive protein 12
HS3ST2	0.0047058	1.58496	up	heparan sulfate (glucosamine) 3-O-sulfotransferase 2
HS3ST3A1	0.000818367	2.13227	up	heparan sulfate (glucosamine) 3-O-sulfotransferase 3A1
HS3ST4	1.17e-09	-5.69903	down	heparan sulfate (glucosamine) 3-O-sulfotransferase 4
HS6ST3	0.000421822	2.33171	up	heparan sulfate 6-O-sulfotransferase 3
HSD17B11	0.00112322	-1.53197	down	hydroxysteroid (17-beta) dehydrogenase 11
HSD17B13	0.000205123	-2.70846	down	hydroxysteroid (17-beta) dehydrogenase 13
HSD17B2	0.0247692	-1.56711	down	hydroxysteroid (17-beta) dehydrogenase 2
HSD17B3	0.000941435	-1.55931	down	hydroxysteroid (17-beta) dehydrogenase 3
HSD17B6	4.64e-07	2.31222	up	hydroxysteroid (17-beta) dehydrogenase 6 homolog (mouse)
HSD17B7	4.04e-07	2.11058	up	hydroxysteroid (17-beta) dehydrogenase 7
HSF1	1.58e-06	1.52896	up	heat shock transcription factor 1
HSH2D	1.33e-08	1.91095	up	hematopoietic SH2 domain containing
HSP90AA1	1.35e-05	1.72842	up	heat shock protein 90kDa alpha (cytosolic), class A member 1
HSP90AB1	7.75e-05	1.55561	up	heat shock protein 90kDa alpha (cytosolic), class B member 1
HSP90AB2P	5.05e-05	1.57915	up	heat shock protein 90kDa alpha (cytosolic), class B member 2 (pseudogene)
HSPA4	3.32e-05	1.71972	up	heat shock 70kDa protein 4
HSPA4L	0.00567431	-1.58482	down	heat shock 70kDa protein 4-like
HSPA8	8.99e-08	2.20469	up	heat shock 70kDa protein 8
HSPA9	9.52e-05	1.52616	up	heat shock 70kDa protein 9 (mortalin)
HSPB2	1.74e-08	-2.75626	down	heat shock 27kDa protein 2
HSPB6	3.9e-05	-3.09554	down	heat shock protein, alpha-crystallin-related, B6
HSPB7	0.000768138	-3.02781	down	heat shock 27kDa protein family, member 7 (cardiovascular)
HSPH1	0.000148614	1.62274	up	heat shock 105kDa/110kDa protein 1
HTATIP2	0.00016846	1.57993	up	HIV-1 Tat interactive protein 2, 30kDa
HTR4	0.00125299	-1.88709	down	5-hydroxytryptamine (serotonin) receptor 4
HTRA3	0.00965563	1.7995	up	HtrA serine peptidase 3
HYAL3	1.14e-05	1.67858	up	hyaluronoglucosaminidase 3
HYLS1	1.21e-06	1.63369	up	hydrolethalus syndrome 1
HYMAI	5.23e-07	-1.84195	down	hydatidiform mole associated and imprinted (non-protein coding)
IARS	6.52e-08	1.91781	up	isoleucyl-tRNA synthetase
IBSP	8.26e-09	8.09292	up	integrin-binding sialoprotein
ICAM1	0.0168573	1.55904	up	intercellular adhesion molecule 1
ICAM2	6.26e-05	-1.55594	down	intercellular adhesion molecule 2
ID1	0.000195913	-1.66382	down	inhibitor of DNA binding 1, dominant negative helix-loop-helix protein
ID4	2.42e-10	-4.6551	down	inhibitor of DNA binding 4, dominant negative helix-loop-helix protein
IDE	1.51e-05	1.54316	up	insulin-degrading enzyme
IDH2	1.04e-05	2.05677	up	isocitrate dehydrogenase 2 (NADP+), mitochondrial
IDO1	4.43e-05	2.1629	up	indoleamine 2,3-dioxygenase 1
IER3	0.0210084	1.63907	up	immediate early response 3
IFFO2	8.08e-06	-2.10852	down	intermediate filament family orphan 2
IFI27	0.00259318	1.76855	up	interferon, alpha-inducible protein 27
IFI30	1.05e-08	3.16409	up	interferon, gamma-inducible protein 30
IFI35	2.29e-05	1.64291	up	interferon-induced protein 35
IFI44	0.00354509	1.56257	up	interferon-induced protein 44
IFI44L	0.0166624	1.58703	up	interferon-induced protein 44-like
IFI6	3.31e-08	2.11332	up	interferon, alpha-inducible protein 6
IFIH1	3.73e-07	1.99485	up	interferon induced with helicase C domain 1
IFIT1	0.00268258	1.6057	up	interferon-induced protein with tetratricopeptide repeats 1
IFIT3	0.000133793	1.60902	up	interferon-induced protein with tetratricopeptide repeats 3
IFNA10	0.00103982	-1.56229	down	interferon, alpha 10
IFNA14	0.0029964	-1.87267	down	interferon, alpha 14
IFNA6	0.00756386	-1.69781	down	interferon, alpha 6
IFNA7	0.00732898	-1.5772	down	interferon, alpha 7
IFNE	0.000658381	-1.70787	down	interferon, epsilon
IFNG	0.00135309	1.50858	up	interferon, gamma
IFNK	0.000115283	-1.65391	down	interferon, kappa
IFT140	0.000226377	1.64939	up	intraflagellar transport 140 homolog (Chlamydomonas)
IGDCC4	0.00737511	-1.62249	down	immunoglobulin superfamily, DCC subclass, member 4
IGF1	2.93e-06	-2.80591	down	insulin-like growth factor 1 (somatomedin C)
IGF2	3.49e-05	-2.15569	down	insulin-like growth factor 2 (somatomedin A)
IGF2BP1	2.95e-08	1.87897	up	insulin-like growth factor 2 mRNA binding protein 1
IGF2BP2	0.00424147	-1.58173	down	insulin-like growth factor 2 mRNA binding protein 2
IGFALS	0.0109077	-1.62669	down	insulin-like growth factor binding protein, acid labile subunit
IGFBP1	0.000195989	-1.74625	down	insulin-like growth factor binding protein 1
IGFBP4	0.000821677	-1.58372	down	insulin-like growth factor binding protein 4
IGFBP6	2.8e-06	-3.25418	down	insulin-like growth factor binding protein 6
IGFL2	0.000286021	2.13724	up	IGF-like family member 2
IGFL4	3.93e-06	1.50276	up	IGF-like family member 4
IGJ	0.000469334	-2.53228	down	immunoglobulin J polypeptide, linker protein for immunoglobulin alpha and mu polypeptides
IGSF10	8.59e-10	-4.23766	down	immunoglobulin superfamily, member 10
IGSF6	1.33e-07	2.44792	up	immunoglobulin superfamily, member 6
IGSF8	0.00105288	1.54202	up	immunoglobulin superfamily, member 8
[truncated: 2,662 more rows]
